# Supplementary material for: An Assessment of the Penile Squamous Cell Carcinoma Surfaceome for Biomarker and Therapeutic Target Discovery
Source: Cancers (Basel). 2023 Jul 15;15(14):3636. doi: 10.3390/cancers15143636 (PMC10377392; doi:10.3390/cancers15143636)
Supplement: Supplementary file 1 [file cancers-15-03636-s001.zip]

Archive with 2 entries (2 files):
- cancers-2455968-supplementary figure.pdf
- cancers-2455968-supplementary tables.xlsx
