# Supplementary material for: An Assessment of the Penile Squamous Cell Carcinoma Surfaceome for Biomarker and Therapeutic Target Discovery
Source: Cancers (Basel). 2023 Jul 15;15(14):3636. doi: 10.3390/cancers15143636 (PMC10377392; doi:10.3390/cancers15143636)
Supplement: Supplementary file 1 [file cancers-15-03636-s001.zip › cancers-2455968-supplementary tables.xlsx]

## Sheet: Table S1
Supplemental Table S1: Analyzed Datasets.
Dataset	N	Platform	HPV+	HPV-
Cell Lines (translatomics)	5	Clariom™ D	0	5
GSE57955	39	GPL6480 Agilent Whole Human Genome Microarray 4x44K	12	25
Johnstone	25	HG-U133+ 2.0	13	12
MCC3651	18	RNASeq	10	8

## Sheet: Table S2
Supplemental Table S2: Cohort Characteristics of PSCC Cell Line Origins.
Characteristic	N = 5
Age (Years)	70 (43 - 85)
Histology
Basaloid	1 (20%)
Usual	2 (40%)
Usual + Sarcomatoid	1 (20%)
Verrucous	1 (20%)
Surgery Type
Partial penectomy	4 (80%)
Total penectomy	1 (20%)
HPV Status
Negative	5 (100%)
Clinical Stage
I	2 (40%)
III	1 (20%)
IV	2 (40%)
Median (Range); n (%)	Median (Range); n (%)

## Sheet: Table S3
Supplemental Table S3: Expressed Surfaceome in PSCC Cell Lines (n = 497).
UniProt gene	UniProt name	UniProt accession	UniProt description	CD number	Ensembl gene	Ensembl protein	median_exp_rank	median_quantile	Quartile	Membranome Almén main-class	Membranome Almén sub-class	Almén subclass	UniProt subcellular	UniProt uniref
ABCA1	ABCA1_HUMAN	O95477	ATP-binding cassette sub-family A member 1		ENSG00000165029	ENSP00000363868	32628	0.852804	Q4	Transporters	Active_transporters;ABCA	Active_transporters	Membrane (Multi-pass membrane protein)	UniRef100_O95477;UniRef90_O95477;UniRef50_O95477
ABCC1	MRP1_HUMAN	P33527	Multidrug resistance-associated protein 1		ENSG00000103222;ENSG00000278183	ENSP00000382342;ENSP00000483316	34040.5	0.889734	Q4	Transporters	Active_transporters;ABCC	Active_transporters	Cell membrane (Multi-pass membrane protein)	UniRef100_P33527;UniRef90_P33527;UniRef50_P33527
ABCC3	MRP3_HUMAN	O15438	Canalicular multispecific organic anion transporter 2		ENSG00000108846	ENSP00000285238	35106	0.917568	Q4	Transporters	Active_transporters;ABCC	Active_transporters	Membrane (Multi-pass membrane protein)	UniRef100_O15438;UniRef90_O15438;UniRef50_P33527
ABCC4	MRP4_HUMAN	O15439	Multidrug resistance-associated protein 4		ENSG00000125257	ENSP00000366084	31563	0.824996	Q4	Transporters	Active_transporters;ABCC	Active_transporters	Membrane (Multi-pass membrane protein)	UniRef100_O15439;UniRef90_O15439;UniRef50_O15439
ABCC9	ABCC9_HUMAN	O60706	ATP-binding cassette sub-family C member 9		ENSG00000069431	ENSP00000261201	28875.5	0.754744	Q4	Transporters	Active_transporters;ABCC	Active_transporters	Membrane (Multi-pass membrane protein)	UniRef100_O60706;UniRef90_O60706;UniRef50_O60706
ACKR3	ACKR3_HUMAN	P25106	Atypical chemokine receptor 3		ENSG00000144476	ENSP00000272928	32340.5	0.845513	Q4	Receptors	GPCR;Rhodopsin	GPCR	Cell membrane (Multi-pass membrane protein);Cytoplasm, perinuclear region;Early endosome;Recycling endosome	UniRef100_P25106;UniRef90_P25106;UniRef50_P25106
ACKR4	ACKR4_HUMAN	Q9NPB9	Atypical chemokine receptor 4		ENSG00000129048	ENSP00000249887	33251	0.869061	Q4	Receptors	GPCR;Rhodopsin	GPCR	Cell membrane (Multi-pass membrane protein);Early endosome;Recycling endosome	UniRef100_Q9NPB9;UniRef90_Q9NPB9;UniRef50_Q9NPB9
ACP2	PPAL_HUMAN	P11117	Lysosomal acid phosphatase		ENSG00000134575	ENSP00000256997	30671	0.801605	Q4	Enzymes	3.1.3	Enzyme_3	Lysosome lumen;Lysosome membrane (Single-pass membrane protein|Lumenal side	UniRef100_P11117;UniRef90_P11117;UniRef50_P11117
ACVR1	ACVR1_HUMAN	Q04771	Activin receptor type-1		ENSG00000115170	ENSP00000263640;ENSP00000387273;ENSP00000387127;ENSP00000405004	31558	0.824813	Q4	Receptors	Kinase;Act.TGFB	Kinase	Membrane (Single-pass type I membrane protein)	UniRef100_Q04771;UniRef90_Q04771;UniRef50_P37023
ACVR2A	AVR2A_HUMAN	P27037	Activin receptor type-2A		ENSG00000121989	ENSP00000241416;ENSP00000384338	30808.5	0.805342	Q4	Receptors	Kinase;Act.TGFB	Kinase	Membrane (Single-pass type I membrane protein)	UniRef100_P27037;UniRef90_P27038;UniRef50_P27040
ADAM10	ADA10_HUMAN	O14672	Disintegrin and metalloproteinase domain-containing protein 10	CD156c	ENSG00000137845	ENSP00000260408	36958	0.965971	Q4	Enzymes	3.4.24	Enzyme_3	Cell membrane (Single-pass type I membrane protein);Endomembrane system (Single-pass type I membrane protein)	UniRef100_O14672;UniRef90_O14672;UniRef50_O14672
ADAM15	ADA15_HUMAN	Q13444	Disintegrin and metalloproteinase domain-containing protein 15		ENSG00000143537	ENSP00000349436	30995.5	0.810177	Q4	Enzymes	3.4.24	Enzyme_3	Cell junction, adherens junction;Cell projection, cilium, flagellum;Cytoplasmic vesicle, secretory vesicle, acrosome;Endomembrane system (Single-pass type I membrane protein)	UniRef100_Q13444;UniRef90_Q13444;UniRef50_Q13444
ADAM17	ADA17_HUMAN	P78536	Disintegrin and metalloproteinase domain-containing protein 17	CD156b	ENSG00000151694	ENSP00000309968	31281.5	0.8176	Q4	Enzymes	3.4.24	Enzyme_3	Membrane (Single-pass type I membrane protein)	UniRef100_P78536;UniRef90_P78536;UniRef50_P78536
ADAM9	ADAM9_HUMAN	Q13443	Disintegrin and metalloproteinase domain-containing protein 9		ENSG00000168615	ENSP00000419446	35799.5	0.935706	Q4	Enzymes	3.4.24	Enzyme_3	Cell membrane (Single-pass type I membrane protein);Secreted	UniRef100_Q13443;UniRef90_Q13443;UniRef50_Q13443
ADCY3	ADCY3_HUMAN	O60266	Adenylate cyclase type 3		ENSG00000138031	ENSP00000260600	29148	0.761905	Q4	Enzymes	4.6.1	Enzyme_4	Membrane (Multi-pass membrane protein)	UniRef100_O60266;UniRef90_O60266;UniRef50_O60266
ADCY6	ADCY6_HUMAN	O43306	Adenylate cyclase type 6		ENSG00000174233	ENSP00000311405	31432.5	0.82152	Q4	Enzymes	4.6.1	Enzyme_4	Cell projection, cilium;Membrane (Multi-pass membrane protein)	UniRef100_O43306;UniRef90_O43306;UniRef50_O43306
ADCY9	ADCY9_HUMAN	O60503	Adenylate cyclase type 9		ENSG00000162104	ENSP00000294016	30080.5	0.786315	Q4	Enzymes	4.6.1	Enzyme_4	Membrane (Multi-pass membrane protein)	UniRef100_O60503;UniRef90_O60503;UniRef50_O60503
ADIPOR2	ADR2_HUMAN	Q86V24	Adiponectin receptor protein 2		ENSG00000006831	ENSP00000349616	34507.5	0.901939	Q4	Receptors	Other_receptors;ADIPO-PAQR	Other_receptors	Membrane (Multi-pass membrane protein)	UniRef100_Q86V24;UniRef90_Q86V24;UniRef50_Q96A54
ALCAM	CD166_HUMAN	Q13740	CD166 antigen	CD166	ENSG00000170017	ENSP00000305988	35076	0.916758	Q4	Unclassified	Unclassified	Unclassified	Membrane (Single-pass type I membrane protein);Secreted	UniRef100_Q13740;UniRef90_Q13740;UniRef50_Q13740
ANKH	ANKH_HUMAN	Q9HCJ1	Progressive ankylosis protein homolog		ENSG00000154122	ENSP00000284268	31731.5	0.829413	Q4	Unclassified	Unclassified	Unclassified	Membrane (Multi-pass membrane protein)	UniRef100_Q9HCJ1;UniRef90_Q9HCJ1;UniRef50_Q9HCJ1
ANO6	ANO6_HUMAN	Q4KMQ2	Anoctamin-6		ENSG00000177119	ENSP00000320087	37257.5	0.97376	Q4	Miscellaneous	Unknown_function;TMEM16	Unknown_function	Cell membrane (Multi-pass membrane protein)	UniRef100_Q4KMQ2;UniRef90_Q4KMQ2;UniRef50_Q4KMQ2
ANPEP	AMPN_HUMAN	P15144	Aminopeptidase N	CD13	ENSG00000166825	ENSP00000300060	37583	0.982254	Q4	Enzymes	3.4.11	Enzyme_3	Cell membrane (Single-pass type II membrane protein);Cytoplasm, cytosol	UniRef100_P15144;UniRef90_P15144;UniRef50_P15144
ANTXR1	ANTR1_HUMAN	Q9H6X2	Anthrax toxin receptor 1		ENSG00000169604	ENSP00000301945	38084.5	0.995374	Q4	Unclassified	Unclassified	Unclassified	Cell membrane (Single-pass type I membrane protein);Cell projection, filopodium membrane (Single-pass type I membrane protein);Cell projection, lamellipodium membrane (Single-pass type I membrane protein)	UniRef100_Q9H6X2;UniRef90_Q9H6X2;UniRef50_Q9H6X2
ANTXR2	ANTR2_HUMAN	P58335	Anthrax toxin receptor 2		ENSG00000163297	ENSP00000306185;ENSP00000413700	34853	0.91093	Q4	Unclassified	Unclassified	Unclassified	Cell membrane (Single-pass type I membrane protein);Endoplasmic reticulum membrane (Single-pass type I membrane protein);Secreted	UniRef100_P58335;UniRef90_P58335;UniRef50_P58335
APCDD1	APCD1_HUMAN	Q8J025	Protein APCDD1		ENSG00000154856	ENSP00000347433	34347.5	0.897758	Q4	Unclassified	Unclassified	Unclassified	Cell membrane (Single-pass type I membrane protein)	UniRef100_Q8J025;UniRef90_Q8J025;UniRef50_Q8J025
APLP2	APLP2_HUMAN	Q06481	Amyloid-like protein 2		ENSG00000084234	ENSP00000263574	36393.5	0.951205	Q4	Unclassified	Unclassified	Unclassified	Cell membrane (Single-pass type I membrane protein);Nucleus	UniRef100_Q06481;UniRef90_Q06481;UniRef50_Q06481
APP	A4_HUMAN	P05067	Amyloid beta A4 protein		ENSG00000142192	ENSP00000284981	36798.5	0.96179	Q4	Unclassified	Unclassified	Unclassified	Membrane (Single-pass type I membrane protein);Membrane, clathrin-coated pit	UniRef100_P05067;UniRef90_P05067;UniRef50_P05067
AREG	AREG_HUMAN	P15514	Amphiregulin		ENSG00000109321	ENSP00000379097	31365	0.819874	Q4	Unclassified	Unclassified	Unclassified	Membrane (Single-pass membrane protein)	UniRef100_P15514;UniRef90_P15514;UniRef50_P15514
ASTN2	ASTN2_HUMAN	O75129	Astrotactin-2		ENSG00000148219	ENSP00000314038	30124.5	0.787465	Q4	Unclassified	Unclassified	Unclassified	Membrane (Multi-pass membrane protein)	UniRef100_O75129;UniRef90_O75129;UniRef50_O75129
ATG9A	ATG9A_HUMAN	Q7Z3C6	Autophagy-related protein 9A		ENSG00000198925	ENSP00000355173;ENSP00000379983;ENSP00000386710	36671.5	0.958471	Q4	Unclassified	Unclassified	Unclassified	Cytoplasmic vesicle, autophagosome membrane (Multi-pass membrane protein);Endoplasmic reticulum membrane (Multi-pass membrane protein);Golgi apparatus, trans-Golgi network membrane (Multi-pass membrane protein);Late endosome membrane (Multi-pass membrane protein)	UniRef100_Q7Z3C6;UniRef90_Q7Z3C6;UniRef50_Q7Z3C6
ATP13A1	AT131_HUMAN	Q9HD20	Manganese-transporting ATPase 13A1		ENSG00000105726	ENSP00000349877	30214.5	0.789765	Q4	Transporters	Active_transporters;P-ATPase	Active_transporters	Endoplasmic reticulum membrane (Multi-pass membrane protein)	UniRef100_Q9HD20;UniRef90_Q9HD20;UniRef50_Q9HD20
ATP13A2	AT132_HUMAN	Q9NQ11	Probable cation-transporting ATPase 13A2		ENSG00000159363	ENSP00000327214	32165	0.840704	Q4	Transporters	Active_transporters;P-ATPase	Active_transporters	Lysosome;Membrane (Multi-pass membrane protein)	UniRef100_Q9NQ11;UniRef90_Q9NQ11;UniRef50_Q9NQ11
ATP13A3	AT133_HUMAN	Q9H7F0	Probable cation-transporting ATPase 13A3		ENSG00000133657	ENSP00000256031;ENSP00000416508	37079.5	0.969134	Q4	Transporters	Active_transporters;P-ATPase	Active_transporters	Membrane (Multi-pass membrane protein)	UniRef100_Q9H7F0;UniRef90_Q9H7F0;UniRef50_Q9H7F0
ATP1A1	AT1A1_HUMAN	P05023	Sodium/potassium-transporting ATPase subunit alpha-1		ENSG00000163399	ENSP00000295598	35731	0.933851	Q4	Transporters	Active_transporters;P-ATPase	Active_transporters	Cell membrane (Multi-pass membrane protein);Melanosome	UniRef100_P05023;UniRef90_P06685;UniRef50_P06685
ATP1B1	AT1B1_HUMAN	P05026	Sodium/potassium-transporting ATPase subunit beta-1		ENSG00000143153	ENSP00000356789;ENSP00000356790	35341	0.923684	Q4	Transporters	AuxillaryTransportUnit;ATP1B	AuxillaryTransportUnit	Cell membrane (Single-pass type II membrane protein)	UniRef100_P05026;UniRef90_P05026;UniRef50_P05026
ATP1B3	AT1B3_HUMAN	P54709	Sodium/potassium-transporting ATPase subunit beta-3	CD298	ENSG00000069849	ENSP00000286371	35872	0.937588	Q4	Transporters	AuxillaryTransportUnit;ATP1B	AuxillaryTransportUnit	Cell membrane (Single-pass type II membrane protein);Melanosome	UniRef100_P54709;UniRef90_P54709;UniRef50_P54709
ATP2B4	AT2B4_HUMAN	P23634	Plasma membrane calcium-transporting ATPase 4		ENSG00000058668		36588.5	0.956327	Q4	Transporters	Active_transporters;P-ATPase	Active_transporters	Cell membrane (Multi-pass membrane protein)	UniRef100_P23634;UniRef90_P23634;UniRef50_P23634
ATP6V0A2	VPP2_HUMAN	Q9Y487	V-type proton ATPase 116 kDa subunit a isoform 2		ENSG00000185344	ENSP00000332247	28823.5	0.753385	Q4	Unclassified	Unclassified	Unclassified	Cell membrane (Multi-pass membrane protein);Endosome membrane	UniRef100_Q9Y487;UniRef90_Q9Y487;UniRef50_Q9Y487
ATRAID	ARAID_HUMAN	Q6UW56	All-trans retinoic acid-induced differentiation factor		ENSG00000138085	ENSP00000476080	37877.5	0.989964	Q4	Unclassified	Unclassified	Unclassified	Cell membrane (Single-pass membrane protein);Nucleus envelope	UniRef100_Q6UW56;UniRef90_Q6UW56;UniRef50_Q6UW56
ATRN	ATRN_HUMAN	O75882	Attractin		ENSG00000088812	ENSP00000262919	34857	0.911061	Q4	Unclassified	Unclassified	Unclassified	Cell membrane (Single-pass type I membrane protein);Secreted;Secreted	UniRef100_O75882;UniRef90_O75882;UniRef50_O75882
AXL	UFO_HUMAN	P30530	Tyrosine-protein kinase receptor UFO		ENSG00000167601	ENSP00000301178;ENSP00000351995	35766.5	0.93487	Q4	Receptors	Kinase;Axl	Kinase	Cell membrane (Single-pass type I membrane protein)	UniRef100_P30530;UniRef90_P30530;UniRef50_P30530
BACE1	BACE1_HUMAN	P56817	Beta-secretase 1		ENSG00000186318	ENSP00000318585;ENSP00000475405;ENSP00000402228;ENSP00000403685;ENSP00000422461;ENSP00000424536	33388.5	0.87272	Q4	Enzymes	3.4.23	Enzyme_3	Cell surface;Cytoplasmic vesicle membrane;Endoplasmic reticulum;Endosome;Golgi apparatus, trans-Golgi network;Membrane (Single-pass type I membrane protein)	UniRef100_P56817;UniRef90_P56817;UniRef50_P56817
BACE2	BACE2_HUMAN	Q9Y5Z0	Beta-secretase 2		ENSG00000182240	ENSP00000332979	32403.5	0.847002	Q4	Enzymes	3.4.23	Enzyme_3	Cell surface;Endoplasmic reticulum;Endosome;Golgi apparatus;Membrane (Single-pass type I membrane protein)	UniRef100_Q9Y5Z0;UniRef90_Q9Y5Z0;UniRef50_Q9Y5Z0
BDKRB1	BKRB1_HUMAN	P46663	B1 bradykinin receptor		ENSG00000100739	ENSP00000216629;ENSP00000479276	30014.5	0.784617	Q4	Receptors	GPCR;Rhodopsin	GPCR	Cell membrane (Multi-pass membrane protein)	UniRef100_P46663;UniRef90_P46663;UniRef50_P97583
BDKRB2	BKRB2_HUMAN	P30411	B2 bradykinin receptor		ENSG00000168398	ENSP00000450482	32203.5	0.841697	Q4	Receptors	GPCR;Rhodopsin	GPCR	Cell membrane (Multi-pass membrane protein)	UniRef100_P30411;UniRef90_P30411;UniRef50_P30411
BMPR1A	BMR1A_HUMAN	P36894	Bone morphogenetic protein receptor type-1A	CD292	ENSG00000107779	ENSP00000361107	35903.5	0.938372	Q4	Receptors	Kinase;Act.TGFB	Kinase	Membrane (Single-pass type I membrane protein)	UniRef100_P36894;UniRef90_P36895;UniRef50_P36895
BMPR2	BMPR2_HUMAN	Q13873	Bone morphogenetic protein receptor type-2		ENSG00000204217	ENSP00000363708	33287	0.870028	Q4	Receptors	Kinase;Act.TGFB	Kinase	Membrane (Single-pass type I membrane protein)	UniRef100_Q13873;UniRef90_Q13873;UniRef50_Q13873
BOC	BOC_HUMAN	Q9BWV1	Brother of CDO		ENSG00000144857	ENSP00000347546;ENSP00000418663	33313.5	0.870733	Q4	Receptors	IG;NetrinR	IG	Cell membrane (Single-pass type I membrane protein)	UniRef100_Q9BWV1;UniRef90_Q9BWV1;UniRef50_Q9BWV1
BSG	BASI_HUMAN	P35613	Basigin	CD147	ENSG00000172270	ENSP00000333769	37946	0.991767	Q4	Unclassified	Unclassified	Unclassified	Cell membrane (Single-pass type I membrane protein);Melanosome	UniRef100_P35613;UniRef90_P35613;UniRef50_P35613
BST1	BST1_HUMAN	Q10588	ADP-ribosyl cyclase/cyclic ADP-ribose hydrolase 2	CD157	ENSG00000109743	ENSP00000265016	32867	0.859077	Q4	Unclassified	Unclassified	Unclassified	Cell membrane (Lipid-anchor, GPI-anchor)	UniRef100_Q10588;UniRef90_Q10588;UniRef50_Q10588
BTN2A1	BT2A1_HUMAN	Q7KYR7	Butyrophilin subfamily 2 member A1		ENSG00000112763		29394	0.768334	Q4	Unclassified	Other;Butyrophylin	Other	Membrane (Single-pass type I membrane protein)	UniRef100_Q7KYR7;UniRef90_Q7KYR7;UniRef50_A4QPC6
BTN2A2	BT2A2_HUMAN	Q8WVV5	Butyrophilin subfamily 2 member A2		ENSG00000124508	ENSP00000349143;ENSP00000399308	32177	0.841043	Q4	Unclassified	Other;Butyrophylin	Other	Membrane (Single-pass type I membrane protein)	UniRef100_Q8WVV5;UniRef90_Q8WVV5;UniRef50_A4QPC6
BTN3A1	BT3A1_HUMAN	O00481	Butyrophilin subfamily 3 member A1	CD277	ENSG00000026950	ENSP00000289361	29589	0.773509	Q4	Unclassified	Other;Butyrophylin	Other	Cell membrane (Single- pass type I membrane protein)	UniRef100_O00481;UniRef90_O00481;UniRef50_O00481
BTN3A2	BT3A2_HUMAN	P78410	Butyrophilin subfamily 3 member A2		ENSG00000186470	ENSP00000348751;ENSP00000366937;ENSP00000380152;ENSP00000432138	34593	0.904187	Q4	Unclassified	Other;Butyrophylin	Other	Cell membrane (Single-pass type I membrane protein)	UniRef100_P78410;UniRef90_P78410;UniRef50_O00481-3
BTN3A3	BT3A3_HUMAN	O00478	Butyrophilin subfamily 3 member A3		ENSG00000111801	ENSP00000244519	30366.5	0.793842	Q4	Unclassified	Other;Butyrophylin	Other	Cell membrane (Single-pass type I membrane protein)	UniRef100_O00478;UniRef90_O00478;UniRef50_O00478
BTNL9	BTNL9_HUMAN	Q6UXG8	Butyrophilin-like protein 9		ENSG00000165810	ENSP00000330200	28808	0.752914	Q4	Unclassified	Other;Butyrophylin	Other	Membrane (Single-pass type I membrane protein)	UniRef100_Q6UXG8;UniRef90_Q6UXG8;UniRef50_Q6UXG8
BVES	POPD1_HUMAN	Q8NE79	Blood vessel epicardial substance		ENSG00000112276	ENSP00000313172;ENSP00000337259;ENSP00000397310	35260.5	0.921593	Q4	Unclassified	Unclassified	Unclassified	Cell junction, tight junction;Lateral cell membrane;Membrane (Multi-pass membrane protein)	UniRef100_Q8NE79;UniRef90_Q8NE79;UniRef50_Q9ES83
C10orf54	GI24_HUMAN	Q9H7M9	Platelet receptor Gi24		ENSG00000107738	ENSP00000378409	31998.5	0.836365	Q4	Unclassified	Unclassified	Unclassified	Cell membrane (Single-pass type I membrane protein)	UniRef100_Q9H7M9;UniRef90_Q9H7M9;UniRef50_Q9H7M9
C11orf24	CK024_HUMAN	Q96F05	Uncharacterized protein C11orf24		ENSG00000171067	ENSP00000307264	34652.5	0.905755	Q4	Unclassified	Unclassified	Unclassified	Cell membrane (Single-pass type I membrane protein);Golgi apparatus, trans-Golgi network membrane (Single-pass type I membrane protein)	UniRef100_Q96F05;UniRef90_Q96F05;UniRef50_Q96F05
C16orf52	CP052_HUMAN	Q8NHV5	Uncharacterized protein C16orf52		ENSG00000185716	ENSP00000454926	31914	0.834196	Q4	Unclassified	Unclassified	Unclassified		UniRef100_Q8NHV5;UniRef90_Q8NHV5;UniRef50_Q8NHV5
CA12	CAH12_HUMAN	O43570	Carbonic anhydrase 12		ENSG00000074410	ENSP00000178638	35814	0.936072	Q4	Unclassified	4.2.1	Enzyme_4	Membrane (Single-pass type I membrane protein)	UniRef100_O43570;UniRef90_O43570;UniRef50_O43570
CACHD1	CAHD1_HUMAN	Q5VU97	VWFA and cache domain-containing protein 1		ENSG00000158966	ENSP00000360113	30046	0.785322	Q4	Unclassified	AuxillaryTransportUnit;CACNA2D	AuxillaryTransportUnit	Membrane (Single-pass type I membrane protein)	UniRef100_Q5VU97;UniRef90_Q5VU97;UniRef50_Q5VU97
CACNA1C	CAC1C_HUMAN	Q13936	Voltage-dependent L-type calcium channel subunit alpha-1C		ENSG00000151067		29633.5	0.774554	Q4	Unclassified	Channels;Voltage_gated_ion_channels;CalciumChannels	Channels	Cell membrane;Membrane (Multi-pass membrane protein)	UniRef100_Q13936;UniRef90_Q13936;UniRef50_Q13936
CALHM2	CAHM2_HUMAN	Q9HA72	Calcium homeostasis modulator protein 2		ENSG00000138172	ENSP00000260743;ENSP00000358803	34010	0.88895	Q4	Unclassified	3.1.3	Enzyme_3	Membrane (Multi-pass membrane protein)	UniRef100_Q9HA72;UniRef90_Q9HA72;UniRef50_Q9HA72
CD109	CD109_HUMAN	Q6YHK3	CD109 antigen	CD109	ENSG00000156535	ENSP00000287097	34029.5	0.889473	Q4	Unclassified	Unclassified	Unclassified	Cell membrane (Lipid-anchor, GPI-anchor)	UniRef100_Q6YHK3;UniRef90_Q6YHK3;UniRef50_Q6YHK3
CD151	CD151_HUMAN	P48509	CD151 antigen	CD151	ENSG00000177697	ENSP00000324101;ENSP00000380565;ENSP00000380566;ENSP00000432385	37140	0.970702	Q4	Miscellaneous	Other;Tetraspanin	Other	Membrane (Multi-pass membrane protein)	UniRef100_P48509;UniRef90_P48509;UniRef50_P48509
CD164	MUC24_HUMAN	Q04900	Sialomucin core protein 24	CD164	ENSG00000135535	ENSP00000309376	37280.5	0.974387	Q4	Unclassified	Unclassified	Unclassified	Cell membrane (Single-pass type I membrane protein);Endosome membrane (Single-pass type I membrane protein);Lysosome membrane (Single-pass type I membrane protein);Secreted	UniRef100_Q04900;UniRef90_Q04900;UniRef50_Q04900
CD248	CD248_HUMAN	Q9HCU0	Endosialin	CD248	ENSG00000174807	ENSP00000308117	32300	0.844206	Q4	Receptors	SCAR;Class_E	SCAR	Membrane (Single-pass type I membrane protein)	UniRef100_Q9HCU0;UniRef90_Q9HCU0;UniRef50_Q9HCU0
CD302	CD302_HUMAN	Q8IX05	CD302 antigen	CD302	ENSG00000241399	ENSP00000259053	36555.5	0.955413	Q4	Receptors	SCAR;MacrophageMannoseR	SCAR	Cell projection, filopodium;Cell projection, microvillus;Cytoplasm, cell cortex;Membrane (Single-pass type I membrane protein)	UniRef100_Q8IX05;UniRef90_Q8IX05;UniRef50_Q8IX05
CD320	CD320_HUMAN	Q9NPF0	CD320 antigen	CD320	ENSG00000167775	ENSP00000301458	28921.5	0.755972	Q4	Unclassified	Unclassified	Unclassified	Membrane (Single-pass type I membrane protein)	UniRef100_Q9NPF0;UniRef90_Q9NPF0;UniRef50_Q9NPF0
CD40	TNR5_HUMAN	P25942	Tumor necrosis factor receptor superfamily member 5	CD40	ENSG00000101017	ENSP00000361359	31447.5	0.82199	Q4	Receptors	Other_receptors;TNFNGF	Other_receptors	Cell membrane (Single-pass type I membrane protein);Secreted	UniRef100_P25942;UniRef90_P25942;UniRef50_P25942
CD44	CD44_HUMAN	P16070	CD44 antigen	CD44	ENSG00000026508	ENSP00000398632	35836	0.936673	Q4	Unclassified	Unclassified	Unclassified	Cell membrane (Single-pass type I membrane protein)	UniRef100_P16070;UniRef90_P16070;UniRef50_P16070
CD46	MCP_HUMAN	P15529	Membrane cofactor protein	CD46	ENSG00000117335	ENSP00000350893	35379	0.924756	Q4	Unclassified	Unclassified	Unclassified	Cytoplasmic vesicle, secretory vesicle, acrosome inner membrane (Single- pass type I membrane protein)	UniRef100_P15529;UniRef90_P15529;UniRef50_P15529
CD47	CD47_HUMAN	Q08722	Leukocyte surface antigen CD47	CD47	ENSG00000196776	ENSP00000355361	36661	0.958157	Q4	Unclassified	Unclassified	Unclassified	Cell membrane (Multi-pass membrane protein)	UniRef100_Q08722;UniRef90_Q08722;UniRef50_Q08722
CD55	DAF_HUMAN	P08174	Complement decay-accelerating factor	CD55	ENSG00000196352	ENSP00000356031	37634	0.983639	Q4	Unclassified	Unclassified	Unclassified	Cell membrane (Single-pass type I membrane protein);Cell membrane (Lipid-anchor, GPI- anchor);Secreted;Secreted;Secreted;Cell membrane (Lipid-anchor, GPI-anchor);Cell membrane (Lipid-anchor, GPI-anchor)	UniRef100_P08174;UniRef90_P08174;UniRef50_P08174
CD58	LFA3_HUMAN	P19256	Lymphocyte function-associated antigen 3	CD58	ENSG00000116815	ENSP00000358501	29880.5	0.781088	Q4	Unclassified	Unclassified	Unclassified	Cell membrane (Single-pass type I membrane protein);Cell membrane (Lipid-anchor, GPI- anchor)	UniRef100_P19256;UniRef90_P19256;UniRef50_P19256
CD59	CD59_HUMAN	P13987	CD59 glycoprotein	CD59	ENSG00000085063	ENSP00000340210;ENSP00000379191;ENSP00000404822;ENSP00000402425;ENSP00000410182;ENSP00000403511;ENSP00000435179;ENSP00000432942;ENSP00000434617	38006	0.993309	Q4	Unclassified	Unclassified	Unclassified	Cell membrane (Lipid-anchor, GPI-anchor);Secreted	UniRef100_P13987;UniRef90_P13987;UniRef50_P13987
CD63	CD63_HUMAN	P08962	CD63 antigen	CD63	ENSG00000135404	ENSP00000257857;ENSP00000393502;ENSP00000447730;ENSP00000449337	38031	0.993963	Q4	Unclassified	Other;Tetraspanin	Other	Cell membrane (Multi-pass membrane protein);Endosome, multivesicular body;Late endosome membrane (Multi-pass membrane protein);Lysosome membrane (Multi-pass membrane protein);Melanosome	UniRef100_P08962;UniRef90_P08962;UniRef50_P08962
CD68	CD68_HUMAN	P34810	Macrosialin	CD68	ENSG00000129226	ENSP00000250092	37154	0.971042	Q4	Unclassified	SCAR;Class_D	SCAR	Endosome membrane (Single-pass type I membrane protein);Lysosome membrane (Single-pass type I membrane protein);Cell membrane (Single-pass type I membrane protein)	UniRef100_P34810;UniRef90_P34810;UniRef50_P34810
CD82	CD82_HUMAN	P27701	CD82 antigen	CD82	ENSG00000085117	ENSP00000227155	35024	0.915399	Q4	Unclassified	Other;Tetraspanin	Other	Membrane (Multi-pass membrane protein)	UniRef100_P27701;UniRef90_P27701;UniRef50_P27701
CD83	CD83_HUMAN	Q01151	CD83 antigen	CD83	ENSG00000112149	ENSP00000368450	28795.5	0.752679	Q4	Unclassified	Unclassified	Unclassified	Membrane (Single-pass type I membrane protein)	UniRef100_Q01151;UniRef90_Q01151;UniRef50_Q01151
CD9	CD9_HUMAN	P21926	CD9 antigen	CD9	ENSG00000010278	ENSP00000009180;ENSP00000371958	37784	0.987507	Q4	Unclassified	Other;Tetraspanin	Other	Cell membrane (Multi-pass membrane protein);Membrane (Multi-pass membrane protein)	UniRef100_P21926;UniRef90_P21926;UniRef50_P21926
CDCP1	CDCP1_HUMAN	Q9H5V8	CUB domain-containing protein 1	CD318	ENSG00000163814	ENSP00000296129	32975.5	0.862004	Q4	Unclassified	Unclassified	Unclassified	Cell membrane (Single-pass membrane protein);Secreted	UniRef100_Q9H5V8;UniRef90_Q9H5V8;UniRef50_Q9H5V8
CDH11	CAD11_HUMAN	P55287	Cadherin-11		ENSG00000140937	ENSP00000268603	35184.5	0.919581	Q4	Unclassified	StructuralAndAdhesion;CadherinClassic	StructuralAndAdhesion	Cell membrane (Single-pass type I membrane protein)	UniRef100_P55287;UniRef90_P55287;UniRef50_P55287
CDH13	CAD13_HUMAN	P55290	Cadherin-13		ENSG00000140945	ENSP00000479395	32064	0.838142	Q4	Unclassified	StructuralAndAdhesion;CadherinClassic	StructuralAndAdhesion	Cell membrane (Lipid-anchor, GPI-anchor)	UniRef100_P55290;UniRef90_P55290;UniRef50_P55290
CDH2	CADH2_HUMAN	P19022	Cadherin-2	CD325	ENSG00000170558	ENSP00000269141	29604	0.773823	Q4	Unclassified	StructuralAndAdhesion;CadherinClassic	StructuralAndAdhesion	Cell membrane (Single-pass type I membrane protein)	UniRef100_P19022;UniRef90_P15116;UniRef50_P15116
CHPT1	CHPT1_HUMAN	Q8WUD6	Cholinephosphotransferase 1		ENSG00000111666	ENSP00000229266	35346	0.923841	Q4	Unclassified	2.7.8	Enzyme_2	Golgi apparatus membrane (Multi-pass membrane protein)	UniRef100_Q8WUD6;UniRef90_Q8WUD6;UniRef50_Q8WUD6
CHRNA10	ACH10_HUMAN	Q9GZZ6	Neuronal acetylcholine receptor subunit alpha-10		ENSG00000129749	ENSP00000250699	31480.5	0.822905	Q4	Unclassified	Channels;Ligand_gated_ion_channels;cys-loop	Channels	Cell junction, synapse, postsynaptic cell membrane (Multi-pass membrane protein);Cell membrane (Multi-pass membrane protein)	UniRef100_Q9GZZ6;UniRef90_Q9GZZ6;UniRef50_Q9GZZ6
CLDN11	CLD11_HUMAN	O75508	Claudin-11		ENSG00000013297	ENSP00000064724	31088.5	0.81266	Q4	Unclassified	StructuralAndAdhesion;Claudin	StructuralAndAdhesion	Cell junction, tight junction;Cell membrane (Multi-pass membrane protein)	UniRef100_O75508;UniRef90_Q60771;UniRef50_Q60771
CLDN12	CLD12_HUMAN	P56749	Claudin-12		ENSG00000157224	ENSP00000287916;ENSP00000378103;ENSP00000419053	33087	0.864827	Q4	Unclassified	StructuralAndAdhesion;Claudin	StructuralAndAdhesion	Cell junction, tight junction;Cell membrane (Multi-pass membrane protein)	UniRef100_P56749;UniRef90_P56749;UniRef50_P56749
CLDND1	CLDN1_HUMAN	Q9NY35	Claudin domain-containing protein 1		ENSG00000080822	ENSP00000340247;ENSP00000377734;ENSP00000377735;ENSP00000377739;ENSP00000421226;ENSP00000423590;ENSP00000426869	37680	0.984789	Q4	Unclassified	Unclassified	Unclassified	Membrane (Multi-pass membrane protein)	UniRef100_Q9NY35;UniRef90_Q9NY35;UniRef50_Q9NY35
CLMP	CLMP_HUMAN	Q9H6B4	CXADR-like membrane protein		ENSG00000166250	ENSP00000405577	37059	0.968559	Q4	Miscellaneous	StructuralAndAdhesion;IG_AdhesionProteins	StructuralAndAdhesion	Cell junction, tight junction;Cell membrane (Single-pass type I membrane protein)	UniRef100_Q9H6B4;UniRef90_Q9H6B4;UniRef50_Q9H6B4
CLSTN1	CSTN1_HUMAN	O94985	Calsyntenin-1		ENSG00000171603	ENSP00000366513	32685	0.854346	Q4	Miscellaneous	StructuralAndAdhesion;Calsyntenin	StructuralAndAdhesion	Cell junction, synapse, postsynaptic cell membrane (Single-pass type I membrane protein);Cell projection;Endoplasmic reticulum membrane (Single-pass type I membrane protein);Golgi apparatus membrane;Nucleus	UniRef100_O94985;UniRef90_Q9EPL2;UniRef50_Q9EPL2
CORIN	CORIN_HUMAN	Q9Y5Q5	Atrial natriuretic peptide-converting enzyme		ENSG00000145244	ENSP00000273857	32709	0.854947	Q4	Enzymes	3.4.21	Enzyme_3	Cell membrane (Single- pass type II membrane protein);Secreted;Secreted;Secreted;Cell membrane (Single-pass type II membrane protein)	UniRef100_Q9Y5Q5;UniRef90_Q9Y5Q5;UniRef50_Q9Y5Q5
CPD	CBPD_HUMAN	O75976	Carboxypeptidase D		ENSG00000108582	ENSP00000225719	34734.5	0.907872	Q4	Enzymes	3.4.17	Enzyme_3	Membrane (Single-pass type I membrane protein)	UniRef100_O75976;UniRef90_Q9JHW1;UniRef50_Q9JHW1
CRIM1	CRIM1_HUMAN	Q9NZV1	Cysteine-rich motor neuron 1 protein		ENSG00000150938	ENSP00000280527	37610	0.98296	Q4	Unclassified	Unclassified	Unclassified	Cell membrane (Single-pass type I membrane protein);Secreted	UniRef100_Q9NZV1;UniRef90_Q9NZV1;UniRef50_Q9NZV1
CSF1	CSF1_HUMAN	P09603	Macrophage colony-stimulating factor 1		ENSG00000184371	ENSP00000327513;ENSP00000358817	37197.5	0.972218	Q4	Unclassified	Unclassified	Unclassified	Cell membrane (Single-pass type I membrane protein);Secreted, extracellular space	UniRef100_P09603;UniRef90_P09603;UniRef50_P09603
CTNS	CTNS_HUMAN	O60931	Cystinosin		ENSG00000040531	ENSP00000046640	29604	0.773823	Q4	Unclassified	Unclassified	Unclassified	Lysosome membrane (Multi-pass membrane protein);Melanosome;Cell membrane (Multi-pass membrane protein);Lysosome membrane (Multi-pass membrane protein)	UniRef100_O60931;UniRef90_O60931;UniRef50_O60931
CXCL16	CXL16_HUMAN	Q9H2A7	C-X-C motif chemokine 16		ENSG00000161921	ENSP00000293778;ENSP00000459592	29866.5	0.780696	Q4	Receptors	SCAR;Class_G	SCAR	Cell membrane (Single-pass type I membrane protein);Secreted	UniRef100_Q9H2A7;UniRef90_Q9H2A7;UniRef50_Q9H2A7
DAG1	DAG1_HUMAN	Q14118	Dystroglycan		ENSG00000173402	ENSP00000312435;ENSP00000440705;ENSP00000438421;ENSP00000439334;ENSP00000440590;ENSP00000442600	32565	0.851158	Q4	Unclassified	Unclassified	Unclassified	Secreted, extracellular space;Cell junction, synapse, postsynaptic cell membrane;Cell membrane (Single- pass type I membrane protein);Cell membrane, sarcolemma;Cytoplasm, cytoskeleton;Nucleus, nucleoplasm	UniRef100_Q14118;UniRef90_Q14118;UniRef50_Q14118
DAGLB	DGLB_HUMAN	Q8NCG7	Sn1-specific diacylglycerol lipase beta		ENSG00000164535	ENSP00000297056	29346	0.767132	Q4	Unclassified	Unclassified	Unclassified	Cell membrane (Multi-pass membrane protein)	UniRef100_Q8NCG7;UniRef90_Q8NCG7;UniRef50_Q8NCG7
DCBLD2	DCBD2_HUMAN	Q96PD2	Discoidin, CUB and LCCL domain-containing protein 2		ENSG00000057019	ENSP00000321573	38017	0.993597	Q4	Unclassified	Unclassified	Unclassified	Membrane (Single-pass type I membrane protein)	UniRef100_Q96PD2;UniRef90_Q96PD2;UniRef50_Q96PD2
DDR1	DDR1_HUMAN	Q08345	Epithelial discoidin domain-containing receptor 1	CD167a	ENSG00000137332;ENSG00000204580;ENSG00000215522;ENSG00000230456;ENSG00000234078	ENSP00000318217;ENSP00000365752;ENSP00000372868;ENSP00000383265;ENSP00000383338;ENSP00000383339;ENSP00000391805;ENSP00000401397;ENSP00000397769;ENSP00000414285;ENSP00000405039;ENSP00000449611;ENSP00000449255;ENSP00000449190;ENSP00000448377	29801	0.778919	Q4	Receptors	Kinase;Other	Kinase	Cell membrane (Single-pass type I membrane protein);Cell membrane (Single-pass type I membrane protein);Secreted;Cell membrane (Single-pass type I membrane protein)	UniRef100_Q08345;UniRef90_Q08345;UniRef50_Q08345
DDR2	DDR2_HUMAN	Q16832	Discoidin domain-containing receptor 2	CD167b	ENSG00000162733	ENSP00000356898;ENSP00000356899	36472.5	0.95327	Q4	Receptors	Kinase;Other	Kinase	Cell membrane (Single- pass type I membrane protein)	UniRef100_Q16832;UniRef90_Q16832;UniRef50_Q16832
DGCR2	IDD_HUMAN	P98153	Integral membrane protein DGCR2/IDD		ENSG00000070413	ENSP00000263196	32142	0.840155	Q4	Receptors	SCAR;Class_E	SCAR	Membrane (Single-pass type I membrane protein)	UniRef100_P98153;UniRef90_P98153;UniRef50_P98153
DIRC2	DIRC2_HUMAN	Q96SL1	Disrupted in renal carcinoma protein 2		ENSG00000138463	ENSP00000261038	35513	0.928232	Q4	Unclassified	Unclassified	Unclassified	Lysosome membrane (Multi-pass membrane protein)	UniRef100_Q96SL1;UniRef90_Q96SL1;UniRef50_Q96SL1
DPP4	DPP4_HUMAN	P27487	Dipeptidyl peptidase 4	CD26	ENSG00000197635	ENSP00000353731	32387	0.846558	Q4	Unclassified	Unclassified	Unclassified	Apical cell membrane (Single-pass type II membrane protein);Cell junction;Cell membrane (Single-pass type II membrane protein);Cell projection, invadopodium membrane (Single-pass type II membrane protein);Cell projection, lamellipodium membrane (Single-pass type II membrane protein);Membrane raft;Secreted	UniRef100_P27487;UniRef90_P27487;UniRef50_P27487
EBP	EBP_HUMAN	Q15125	3-beta-hydroxysteroid-Delta(8),Delta(7)-isomerase		ENSG00000147155	ENSP00000417052	34322	0.897052	Q4	Unclassified	5.3.3	Enzyme_5	Endoplasmic reticulum membrane (Multi-pass membrane protein)	UniRef100_Q15125;UniRef90_Q15125;UniRef50_Q15125
ECE1	ECE1_HUMAN	P42892	Endothelin-converting enzyme 1		ENSG00000117298	ENSP00000364028	36247	0.947363	Q4	Unclassified	3.4.24	Enzyme_3	Cell membrane (Single-pass type II membrane protein)	UniRef100_P42892;UniRef90_P42892;UniRef50_P42892
EDA2R	TNR27_HUMAN	Q9HAV5	Tumor necrosis factor receptor superfamily member 27		ENSG00000131080	ENSP00000363851;ENSP00000415242	30666.5	0.801579	Q4	Unclassified	Other_receptors;TNFNGF	Other_receptors	Membrane (Single-pass type III membrane protein)	UniRef100_Q9HAV5;UniRef90_Q9HAV5;UniRef50_Q9HAV5
EDNRA	EDNRA_HUMAN	P25101	Endothelin-1 receptor		ENSG00000151617	ENSP00000315011	30675	0.801788	Q4	Unclassified	GPCR;Rhodopsin	GPCR	Cell membrane (Multi-pass membrane protein)	UniRef100_P25101;UniRef90_P26684;UniRef50_P21451
EFNA5	EFNA5_HUMAN	P52803	Ephrin-A5		ENSG00000184349	ENSP00000328777	30176	0.78872	Q4	Unclassified	Unclassified	Unclassified	Cell membrane (Lipid-anchor, GPI-anchor);Membrane, caveola (Lipid-anchor, GPI-anchor)	UniRef100_P52803;UniRef90_O08543;UniRef50_O08543
EFNB1	EFNB1_HUMAN	P98172	Ephrin-B1		ENSG00000090776	ENSP00000204961	30479.5	0.796691	Q4	Unclassified	Ligand;EphB	Ligand	Membrane (Single-pass type I membrane protein)	UniRef100_P98172;UniRef90_P98172;UniRef50_P98172
EFNB2	EFNB2_HUMAN	P52799	Ephrin-B2		ENSG00000125266	ENSP00000245323	35083	0.916915	Q4	Unclassified	Ligand;EphB	Ligand	Membrane (Single-pass type I membrane protein)	UniRef100_P52799;UniRef90_P52800;UniRef50_P52800
EGFR	EGFR_HUMAN	P00533	Epidermal growth factor receptor		ENSG00000146648	ENSP00000275493	31926.5	0.834536	Q4	Unclassified	Kinase;EGFR	Kinase	Cell membrane (Single-pass type I membrane protein);Endoplasmic reticulum membrane (Single-pass type I membrane protein);Endosome;Endosome membrane;Golgi apparatus membrane (Single-pass type I membrane protein);Nucleus;Nucleus membrane (Single-pass type I membrane protein);Secreted	UniRef100_P00533;UniRef90_P00533;UniRef50_P00533
EMB	EMB_HUMAN	Q6PCB8	Embigin		ENSG00000170571	ENSP00000302289	32757.5	0.856228	Q4	Unclassified	Unclassified	Unclassified	Cell junction, synapse;Cell membrane (Single-pass type I membrane protein)	UniRef100_Q6PCB8;UniRef90_Q6PCB8;UniRef50_O88775
EMP1	EMP1_HUMAN	P54849	Epithelial membrane protein 1		ENSG00000134531	ENSP00000256951	37469	0.979274	Q4	Unclassified	StructuralAndAdhesion;EMP-PMP22-LIM	StructuralAndAdhesion	Membrane (Multi-pass membrane protein)	UniRef100_P54849;UniRef90_P54849;UniRef50_P54849
EMP2	EMP2_HUMAN	P54851	Epithelial membrane protein 2		ENSG00000213853	ENSP00000352540;ENSP00000445712	37731	0.986148	Q4	Unclassified	StructuralAndAdhesion;EMP-PMP22-LIM	StructuralAndAdhesion	Apical cell membrane;Cell membrane;Cytoplasm;Golgi apparatus membrane (Multi-pass membrane protein);Membrane raft;Nucleus	UniRef100_P54851;UniRef90_P54851;UniRef50_P54851
EMP3	EMP3_HUMAN	P54852	Epithelial membrane protein 3		ENSG00000142227	ENSP00000270221;ENSP00000469194	38048	0.994407	Q4	Unclassified	StructuralAndAdhesion;EMP-PMP22-LIM	StructuralAndAdhesion	Membrane (Multi-pass membrane protein)	UniRef100_P54852;UniRef90_P54852;UniRef50_P54852
ENG	EGLN_HUMAN	P17813	Endoglin	CD105	ENSG00000106991	ENSP00000362299	37292.5	0.974701	Q4	Unclassified	Unclassified	Unclassified	Membrane (Single-pass type I membrane protein)	UniRef100_P17813;UniRef90_P17813;UniRef50_P17813
ENPP1	ENPP1_HUMAN	P22413	Ectonucleotide pyrophosphatase/phosphodiesterase family member 1	CD203a	ENSG00000197594	ENSP00000354238	35310	0.922926	Q4	Unclassified	3.1.4.1/3.6.1.9	Enzyme_3	Basolateral cell membrane (Single-pass type II membrane protein);Cell membrane (Single-pass type II membrane protein);Secreted	UniRef100_P22413;UniRef90_P22413;UniRef50_P22413
ENTPD3	ENTP3_HUMAN	O75355	Ectonucleoside triphosphate diphosphohydrolase 3		ENSG00000168032	ENSP00000301825;ENSP00000401565	29671.5	0.775626	Q4	Unclassified	3.6.1	Enzyme_3	Membrane (Multi-pass membrane protein)	UniRef100_O75355;UniRef90_O75355;UniRef50_O75355
EPHB4	EPHB4_HUMAN	P54760	Ephrin type-B receptor 4		ENSG00000196411	ENSP00000350896	31520.5	0.823846	Q4	Receptors	Kinase;Eph	Kinase	Cell membrane (Single-pass type I membrane protein)	UniRef100_P54760;UniRef90_P54760;UniRef50_P54754
ERBB2	ERBB2_HUMAN	P04626	Receptor tyrosine-protein kinase erbB-2	CD340	ENSG00000141736	ENSP00000269571	29002.5	0.758141	Q4	Receptors	Kinase;EGFR	Kinase	Cell membrane (Single-pass type I membrane protein);Cytoplasm, perinuclear region;Nucleus;Cytoplasm;Nucleus;Cytoplasm;Nucleus	UniRef100_P04626;UniRef90_P04626;UniRef50_P04626
EREG	EREG_HUMAN	O14944	Proepiregulin		ENSG00000124882	ENSP00000244869	30918.5	0.808139	Q4	Unclassified	Unclassified	Unclassified	Secreted, extracellular space;Cell membrane (Single-pass type I membrane protein)	UniRef100_O14944;UniRef90_O14944;UniRef50_O14944
ERMAP	ERMAP_HUMAN	Q96PL5	Erythroid membrane-associated protein		ENSG00000164010	ENSP00000361592;ENSP00000361595	33400	0.873112	Q4	Miscellaneous	Other;Butyrophylin	Other	Cell membrane (Single-pass type I membrane protein);Cytoplasm	UniRef100_Q96PL5;UniRef90_Q96PL5;UniRef50_Q96PL5
ERMP1	ERMP1_HUMAN	Q7Z2K6	Endoplasmic reticulum metallopeptidase 1		ENSG00000099219	ENSP00000340427;ENSP00000417160;ENSP00000432986	33076	0.864539	Q4	Unclassified	Unclassified	Unclassified	Endoplasmic reticulum membrane (Multi-pass membrane protein)	UniRef100_Q7Z2K6;UniRef90_Q7Z2K6;UniRef50_Q7Z2K6
EVA1C	EVA1C_HUMAN	P58658	Protein eva-1 homolog C		ENSG00000166979	ENSP00000300255;ENSP00000407190;ENSP00000389291	28795.5	0.752679	Q4	Unclassified	Unclassified	Unclassified	Membrane (Single-pass type I membrane protein)	UniRef100_P58658;UniRef90_P58658;UniRef50_P58658
F2RL2	PAR3_HUMAN	O00254	Proteinase-activated receptor 3		ENSG00000164220	ENSP00000296641	37482.5	0.97964	Q4	Receptors	GPCR;Rhodopsin	GPCR	Cell membrane (Multi-pass membrane protein)	UniRef100_O00254;UniRef90_O00254;UniRef50_O00254
F3	TF_HUMAN	P13726	Tissue factor	CD142	ENSG00000117525	ENSP00000334145	35335.5	0.92358	Q4	Unclassified	Unclassified	Unclassified	Membrane (Single-pass type I membrane protein);Secreted	UniRef100_P13726;UniRef90_P13726;UniRef50_P13726
FAM171A1	F1711_HUMAN	Q5VUB5	Protein FAM171A1		ENSG00000148468	ENSP00000367356	31915	0.8343	Q4	Unclassified	Unclassified	Unclassified	Membrane (Single-pass type I membrane protein)	UniRef100_Q5VUB5;UniRef90_Q5VUB5;UniRef50_Q5VUB5
FAM171B	F171B_HUMAN	Q6P995	Protein FAM171B		ENSG00000144369	ENSP00000304108	35721.5	0.933616	Q4	Unclassified	Unclassified	Unclassified	Membrane (Single-pass type I membrane protein)	UniRef100_Q6P995;UniRef90_Q6P995;UniRef50_Q6P995
FAM174A	F174A_HUMAN	Q8TBP5	Membrane protein FAM174A		ENSG00000174132	ENSP00000307954	32527.5	0.850191	Q4	Unclassified	Unclassified	Unclassified	Membrane (Single-pass type I membrane protein)	UniRef100_Q8TBP5;UniRef90_Q8TBP5;UniRef50_Q8TBP5
FAM189B	F189B_HUMAN	P81408	Protein FAM189B		ENSG00000160767;ENSG00000262666	ENSP00000354958;ENSP00000461152	30965	0.809367	Q4	Unclassified	Unclassified	Unclassified	Membrane (Multi-pass membrane protein)	UniRef100_P81408;UniRef90_P81408;UniRef50_P81408
FAM26E	FA26E_HUMAN	Q8N5C1	Protein FAM26E		ENSG00000178033	ENSP00000357588	28981.5	0.757592	Q4	Enzymes	3.1.3	Enzyme_3	Membrane (Multi-pass membrane protein)	UniRef100_Q8N5C1;UniRef90_Q8N5C1;UniRef50_Q8N5C1
FAP	SEPR_HUMAN	Q12884	Prolyl endopeptidase FAP		ENSG00000078098	ENSP00000188790	35062	0.916366	Q4	Unclassified	Unclassified	Unclassified	Secreted;Cytoplasm;Cell membrane (Single- pass type II membrane protein);Cell projection, invadopodium membrane (Single-pass type II membrane protein);Cell projection, lamellipodium membrane (Single-pass type II membrane protein);Cell projection, ruffle membrane (Single-pass type II membrane protein);Cell surface;Membrane (Single-pass type II membrane protein)	UniRef100_Q12884;UniRef90_Q12884;UniRef50_Q12884
FAS	TNR6_HUMAN	P25445	Tumor necrosis factor receptor superfamily member 6	CD95	ENSG00000026103	ENSP00000347979	34127.5	0.892034	Q4	Unclassified	Other_receptors;TNFNGF	Other_receptors	Cell membrane (Single-pass type I membrane protein);Secreted;Secreted;Secreted;Secreted;Secreted	UniRef100_P25445;UniRef90_P25445;UniRef50_P25445
FAT1	FAT1_HUMAN	Q14517	Protocadherin Fat 1		ENSG00000083857	ENSP00000406229	35681.5	0.932596	Q4	Unclassified	StructuralAndAdhesion;ProtocadherinsOther	StructuralAndAdhesion	Cell membrane (Single-pass type I membrane protein);Cytoplasm, perinuclear region;Nucleus	UniRef100_Q14517;UniRef90_Q14517;UniRef50_Q14517
FAT4	FAT4_HUMAN	Q6V0I7	Protocadherin Fat 4		ENSG00000196159	ENSP00000377862	29915	0.782003	Q4	Unclassified	StructuralAndAdhesion;ProtocadherinsOther	StructuralAndAdhesion	Membrane (Single-pass type I membrane protein)	UniRef100_Q6V0I7;UniRef90_Q2PZL6;UniRef50_Q2PZL6
FGFR1	FGFR1_HUMAN	P11362	Fibroblast growth factor receptor 1	CD331	ENSG00000077782	ENSP00000400162	34110.5	0.891563	Q4	Unclassified	Kinase;FGFR	Kinase	Cell membrane (Single-pass type I membrane protein);Cytoplasm, cytosol;Cytoplasmic vesicle;Nucleus	UniRef100_P11362;UniRef90_P11362;UniRef50_P11362
FLRT2	FLRT2_HUMAN	O43155	Leucine-rich repeat transmembrane protein FLRT2		ENSG00000185070	ENSP00000332879;ENSP00000451050	30006.5	0.784329	Q4	Unclassified	Other;LRRC	Other	Membrane (Single-pass type I membrane protein)	UniRef100_O43155;UniRef90_O43155;UniRef50_O43155
FLT3LG	FLT3L_HUMAN	P49771	Fms-related tyrosine kinase 3 ligand		ENSG00000090554	ENSP00000469613;ENSP00000468977;ENSP00000470453	29331.5	0.766688	Q4	Unclassified	Unclassified	Unclassified	Cell membrane (Single-pass type I membrane protein);Secreted	UniRef100_P49771;UniRef90_P49771;UniRef50_P49772
FNDC4	FNDC4_HUMAN	Q9H6D8	Fibronectin type III domain-containing protein 4		ENSG00000115226	ENSP00000264703	33722	0.881475	Q4	Unclassified	Unclassified	Unclassified	Membrane (Single-pass type I membrane protein)	UniRef100_Q9H6D8;UniRef90_Q9H6D8;UniRef50_Q1L867
FURIN	FURIN_HUMAN	P09958	Furin		ENSG00000140564	ENSP00000268171;ENSP00000484952;ENSP00000483552	31580.5	0.825388	Q4	Unclassified	3.4.21	Enzyme_3	Cell membrane (Single-pass type I membrane protein);Golgi apparatus, trans-Golgi network membrane (Single-pass type I membrane protein)	UniRef100_P09958;UniRef90_P09958;UniRef50_P09958
FZD1	FZD1_HUMAN	Q9UP38	Frizzled-1		ENSG00000157240	ENSP00000287934	33775.5	0.882782	Q4	Unclassified	GPCR;Frizzled	GPCR	Cell membrane (Multi-pass membrane protein);Membrane (Multi-pass membrane protein)	UniRef100_Q9UP38;UniRef90_Q9UP38;UniRef50_Q9UP38
FZD4	FZD4_HUMAN	Q9ULV1	Frizzled-4	CD344	ENSG00000174804	ENSP00000434034	28798	0.752783	Q4	Unclassified	GPCR;Frizzled	GPCR	Cell membrane (Multi-pass membrane protein);Membrane (Multi-pass membrane protein)	UniRef100_Q9ULV1;UniRef90_Q9ULV1;UniRef50_Q9ULV1
FZD6	FZD6_HUMAN	O60353	Frizzled-6		ENSG00000164930	ENSP00000351605;ENSP00000429055	35880.5	0.937771	Q4	Unclassified	GPCR;Frizzled	GPCR	Apical cell membrane (Multi-pass membrane protein);Cell membrane (Multi-pass membrane protein);Cell surface;Cytoplasmic vesicle membrane (Multi-pass membrane protein);Membrane (Multi-pass membrane protein)	UniRef100_O60353;UniRef90_O60353;UniRef50_O60353
FZD7	FZD7_HUMAN	O75084	Frizzled-7		ENSG00000155760	ENSP00000286201	33174.5	0.867074	Q4	Unclassified	GPCR;Frizzled	GPCR	Cell membrane (Multi-pass membrane protein);Membrane (Multi-pass membrane protein)	UniRef100_O75084;UniRef90_O75084;UniRef50_Q9UP38
GINM1	GINM1_HUMAN	Q9NU53	Glycoprotein integral membrane protein 1		ENSG00000055211	ENSP00000356389	37244	0.973394	Q4	Unclassified	Unclassified	Unclassified	Membrane (Single-pass type I membrane protein)	UniRef100_Q9NU53;UniRef90_Q9NU53;UniRef50_Q9NU53
GJA1	CXA1_HUMAN	P17302	Gap junction alpha-1 protein		ENSG00000152661	ENSP00000282561	33977.5	0.888166	Q4	Unclassified	StructuralAndAdhesion;GapJunction	StructuralAndAdhesion	Cell junction, gap junction;Cell membrane (Multi-pass membrane protein)	UniRef100_P17302;UniRef90_P17302;UniRef50_P17302
GLIPR1	GLIP1_HUMAN	P48060	Glioma pathogenesis-related protein 1		ENSG00000139278	ENSP00000266659	37407.5	0.97768	Q4	Unclassified	Unclassified	Unclassified	Membrane (Single-pass membrane protein)	UniRef100_P48060;UniRef90_P48060;UniRef50_P48060
GP1BB	GP1BB_HUMAN	P13224	Platelet glycoprotein Ib beta chain	CD42c	ENSG00000203618	ENSP00000383382	32514.5	0.849877	Q4	Miscellaneous	Other;LRRC	Other	Membrane (Single-pass type I membrane protein)	UniRef100_P13224;UniRef90_P13224;UniRef50_P13224
GPC6	GPC6_HUMAN	Q9Y625	Glypican-6		ENSG00000183098	ENSP00000366246	29963.5	0.783258	Q4	Unclassified	Unclassified	Unclassified	Cell membrane (Lipid-anchor, GPI-anchor|Extracellular side;Secreted, extracellular space	UniRef100_Q9Y625;UniRef90_Q9Y625;UniRef50_Q9Y625
GPM6B	GPM6B_HUMAN	Q13491	Neuronal membrane glycoprotein M6-b		ENSG00000046653	ENSP00000349420	32877.5	0.859417	Q4	Unclassified	Unclassified	Unclassified	Cell membrane (Multi-pass membrane protein)	UniRef100_Q13491;UniRef90_Q13491;UniRef50_Q13491
GPNMB	GPNMB_HUMAN	Q14956	Transmembrane glycoprotein NMB		ENSG00000136235	ENSP00000371420	37601	0.982751	Q4	Unclassified	Unclassified	Unclassified	Cell membrane (Single-pass type I membrane protein);Melanosome	UniRef100_Q14956;UniRef90_Q14956;UniRef50_Q14956
GPR107	GP107_HUMAN	Q5VW38	Protein GPR107		ENSG00000148358	ENSP00000361483;ENSP00000483750	34484.5	0.901338	Q4	Receptors	GPCR;Other	GPCR	Golgi apparatus, trans-Golgi network membrane (Multi-pass membrane protein)	UniRef100_Q5VW38;UniRef90_Q5VW38;UniRef50_Q5VW38
GPR108	GP108_HUMAN	Q9NPR9	Protein GPR108		ENSG00000125734	ENSP00000264080	33057	0.86399	Q4	Unclassified	Unclassified	Unclassified	Membrane (Multi-pass membrane protein)	UniRef100_Q9NPR9;UniRef90_Q9NPR9;UniRef50_Q9NPR9
GPR137	G137A_HUMAN	Q96N19	Integral membrane protein GPR137		ENSG00000173264	ENSP00000321698	29623	0.774319	Q4	Unclassified	Unclassified	Unclassified	Membrane (Multi-pass membrane protein)	UniRef100_Q96N19;UniRef90_Q96N19;UniRef50_Q96N19
GPR137B	G137B_HUMAN	O60478	Integral membrane protein GPR137B		ENSG00000077585	ENSP00000355551	36859.5	0.963358	Q4	Unclassified	Unclassified	Unclassified	Lysosome membrane (Multi-pass membrane protein)	UniRef100_O60478;UniRef90_O60478;UniRef50_Q96N19-5
GPR176	GP176_HUMAN	Q14439	Probable G-protein coupled receptor 176		ENSG00000166073	ENSP00000453076	37269.5	0.974073	Q4	Receptors	GPCR;Rhodopsin	GPCR	Cell membrane (Multi-pass membrane protein)	UniRef100_Q14439;UniRef90_Q64017;UniRef50_Q64017
GPR180	GP180_HUMAN	Q86V85	Integral membrane protein GPR180		ENSG00000152749	ENSP00000366157	32144	0.840207	Q4	Unclassified	Unclassified	Unclassified	Membrane (Multi-pass membrane protein)	UniRef100_Q86V85;UniRef90_Q86V85;UniRef50_Q86V85
GPR21	GPR21_HUMAN	Q99679	Probable G-protein coupled receptor 21		ENSG00000188394	ENSP00000362746	32056	0.837855	Q4	Receptors	GPCR;Rhodopsin	GPCR	Cell membrane (Multi-pass membrane protein)	UniRef100_Q99679;UniRef90_Q99679;UniRef50_Q99679
GPR78	GPR78_HUMAN	Q96P69	G-protein coupled receptor 78		ENSG00000155269	ENSP00000371927	29812.5	0.779259	Q4	Receptors	GPCR;Rhodopsin	GPCR	Cell membrane (Multi-pass membrane protein)	UniRef100_Q96P69;UniRef90_Q96P69;UniRef50_Q96P69
GPRC5A	RAI3_HUMAN	Q8NFJ5	Retinoic acid-induced protein 3		ENSG00000013588	ENSP00000014914	33556.5	0.877032	Q4	Receptors	GPCR;Glutamate	GPCR	Cell membrane (Multi-pass membrane protein);Cytoplasmic vesicle membrane (Multi-pass membrane protein)	UniRef100_Q8NFJ5;UniRef90_Q8NFJ5;UniRef50_Q8NFJ5
GRIA3	GRIA3_HUMAN	P42263	Glutamate receptor 3		ENSG00000125675	ENSP00000446440;ENSP00000481554	33152	0.866473	Q4	Transporters	Channels;Ligand_gated_ion_channels;Glutamate	Channels	Cell junction, synapse, postsynaptic cell membrane (Multi-pass membrane protein);Cell membrane (Multi-pass membrane protein)	UniRef100_P42263;UniRef90_P19492;UniRef50_P19492
GRIK2	GRIK2_HUMAN	Q13002	Glutamate receptor ionotropic, kainate 2		ENSG00000164418	ENSP00000397026	31388	0.82037	Q4	Transporters	Channels;Ligand_gated_ion_channels;Glutamate	Channels	Cell junction, synapse, postsynaptic cell membrane (Multi-pass membrane protein);Cell membrane (Multi-pass membrane protein)	UniRef100_Q13002;UniRef90_P42260;UniRef50_P42260
GYPC	GLPC_HUMAN	P04921	Glycophorin-C	CD236	ENSG00000136732	ENSP00000259254	34956.5	0.913648	Q4	Unclassified	Unclassified	Unclassified	Cell membrane (Single-pass type III membrane protein)	UniRef100_P04921;UniRef90_P04921;UniRef50_P04921
HEG1	HEG1_HUMAN	Q9ULI3	Protein HEG homolog 1		ENSG00000173706	ENSP00000311502	31716	0.829021	Q4	Unclassified	Unclassified	Unclassified	Cell junction;Cell membrane (Single-pass type I membrane protein);Secreted	UniRef100_Q9ULI3;UniRef90_Q9ULI3;UniRef50_Q9ULI3
HLA-A	1A68_HUMAN	P01891	HLA class I histocompatibility antigen, A-68 alpha chain		ENSG00000235657	ENSP00000403575	36487	0.953609	Q4	Miscellaneous	Ligand;MHC	Unclassified	Membrane (Single-pass type I membrane protein)	UniRef100_P01891;UniRef90_P01892;UniRef50_P01892
HLA-B	1B07_HUMAN	P01889	HLA class I histocompatibility antigen, B-7 alpha chain		ENSG00000234745	ENSP00000399168	34898.5	0.912132	Q4	Miscellaneous	Ligand;MHC	Ligand	Membrane (Single-pass type I membrane protein)	UniRef100_P01889;UniRef90_P01889;UniRef50_P01892
HLA-C	1C03_HUMAN	P04222	HLA class I histocompatibility antigen, Cw-3 alpha chain		ENSG00000225691	ENSP00000390851	34341.5	0.897548	Q4	Miscellaneous	Ligand;MHC	Unclassified	Membrane (Single-pass type I membrane protein)	UniRef100_P04222;UniRef90_P30499;UniRef50_P01892
HLA-DMA	DMA_HUMAN	P28067	HLA class II histocompatibility antigen, DM alpha chain		ENSG00000204257;ENSG00000243215;ENSG00000242361;ENSG00000239463;ENSG00000242685;ENSG00000243189;ENSG00000243719	ENSP00000363976;ENSP00000372717;ENSP00000407198;ENSP00000410591;ENSP00000392842;ENSP00000395349;ENSP00000404018	30817	0.805551	Q4	Miscellaneous	Ligand;MHC	Unclassified	Late endosome membrane (Single-pass type I membrane protein);Lysosome membrane (Single-pass type I membrane protein)	UniRef100_P28067;UniRef90_P28067;UniRef50_P28078
HLA-DPB1	DPB1_HUMAN	P04440	HLA class II histocompatibility antigen, DP beta 1 chain		ENSG00000215048;ENSG00000236693;ENSG00000223865;ENSG00000230763;ENSG00000226826;ENSG00000237710	ENSP00000382422;ENSP00000414196;ENSP00000408146;ENSP00000396095;ENSP00000407674;ENSP00000389288	31599.5	0.825989	Q4	Miscellaneous	Ligand;MHC	Ligand	Cell membrane (Single-pass type I membrane protein);Endoplasmic reticulum membrane (Single-pass type I membrane protein);Endosome membrane (Single- pass type I membrane protein);Golgi apparatus, trans-Golgi network membrane (Single-pass type I membrane protein);Lysosome membrane (Single-pass type I membrane protein)	UniRef100_P04440;UniRef90_P04440;UniRef50_P04440
HLA-E	HLAE_HUMAN	P13747	HLA class I histocompatibility antigen, alpha chain E		ENSG00000206493;ENSG00000229252;ENSG00000233904;ENSG00000230254	ENSP00000373091;ENSP00000409910;ENSP00000390707;ENSP00000397420	34958	0.9137	Q4	Miscellaneous	Ligand;MHC	Ligand	Membrane (Single-pass type I membrane protein)	UniRef100_P13747;UniRef90_P13747;UniRef50_P01892
HLA-F	HLAF_HUMAN	P30511	HLA class I histocompatibility antigen, alpha chain F		ENSG00000204642;ENSG00000206509;ENSG00000229698;ENSG00000137403;ENSG00000235220;ENSG00000237508	ENSP00000334263;ENSP00000366057	34647	0.905598	Q4	Miscellaneous	Ligand;MHC	Ligand	Membrane (Single-pass type I membrane protein)	UniRef100_P30511;UniRef90_P30511;UniRef50_P01892
HLA-G	HLAG_HUMAN	P17693	HLA class I histocompatibility antigen, alpha chain G		ENSG00000204632;ENSG00000206506;ENSG00000233095;ENSG00000235346;ENSG00000235680;ENSG00000230413;ENSG00000237216	ENSP00000353472;ENSP00000373116;ENSP00000389522;ENSP00000405238;ENSP00000412927;ENSP00000388176;ENSP00000398200;ENSP00000408773;ENSP00000447762;ENSP00000447780;ENSP00000448085;ENSP00000448363;ENSP00000449903;ENSP00000449291	30505.5	0.797397	Q4	Miscellaneous	Ligand;MHC	Ligand	Membrane (Single-pass type I membrane protein)	UniRef100_P17693;UniRef90_P17693;UniRef50_P17693
HLA-H	HLAH_HUMAN	P01893	Putative HLA class I histocompatibility antigen, alpha chain H				31987.5	0.836078	Q4	Miscellaneous	Ligand;MHC	Unclassified	Cell membrane (Single-pass membrane protein)	UniRef100_P01893;UniRef90_P01893;UniRef50_P01893
HM13	HM13_HUMAN	Q8TCT9	Minor histocompatibility antigen H13		ENSG00000101294	ENSP00000343032;ENSP00000479020	36296	0.948644	Q4	Unclassified	Unclassified	Unclassified	Endoplasmic reticulum membrane (Multi-pass membrane protein);Cell membrane (Multi-pass membrane protein)	UniRef100_Q8TCT9;UniRef90_Q8TCT9;UniRef50_Q8TCT9
ICAM1	ICAM1_HUMAN	P05362	Intercellular adhesion molecule 1	CD54	ENSG00000090339	ENSP00000264832	30657	0.80137	Q4	Unclassified	Unclassified	Unclassified	Membrane (Single-pass type I membrane protein)	UniRef100_P05362;UniRef90_P05362;UniRef50_P05362
IFNAR1	INAR1_HUMAN	P17181	Interferon alpha/beta receptor 1		ENSG00000142166	ENSP00000270139	33967.5	0.887826	Q4	Receptors	IG;Type2;CytokineR	IG	Membrane (Single-pass type I membrane protein)	UniRef100_P17181;UniRef90_P17181;UniRef50_P17181
IFNAR2	INAR2_HUMAN	P48551	Interferon alpha/beta receptor 2		ENSG00000159110	ENSP00000343957	36365.5	0.950499	Q4	Receptors	IG;Type2;CytokineR	IG	Membrane (Single-pass type I membrane protein);Membrane (Single-pass type I membrane protein);Secreted	UniRef100_P48551;UniRef90_P48551;UniRef50_P48551
IFNGR1	INGR1_HUMAN	P15260	Interferon gamma receptor 1	CD119	ENSG00000027697	ENSP00000356713	34522	0.902305	Q4	Receptors	IG;Type2;CytokineR	IG	Membrane (Single-pass type I membrane protein)	UniRef100_P15260;UniRef90_P15260;UniRef50_P15260
IFNGR2	INGR2_HUMAN	P38484	Interferon gamma receptor 2		ENSG00000159128;ENSG00000262795	ENSP00000290219;ENSP00000458487	36948	0.965684	Q4	Receptors	IG;Type2;CytokineR	IG	Membrane (Single-pass type I membrane protein)	UniRef100_P38484;UniRef90_P38484;UniRef50_P38484
IGF1R	IGF1R_HUMAN	P08069	Insulin-like growth factor 1 receptor	CD221	ENSG00000140443	ENSP00000268035	34259	0.895431	Q4	Receptors	Kinase;InsR	Kinase	Cell membrane (Single-pass type I membrane protein)	UniRef100_P08069;UniRef90_P08069;UniRef50_P08069
IGF2R	MPRI_HUMAN	P11717	Cation-independent mannose-6-phosphate receptor	CD222	ENSG00000197081	ENSP00000349437	30120.5	0.787335	Q4	Unclassified	Unclassified	Unclassified	Lysosome membrane (Single-pass type I membrane protein)	UniRef100_P11717;UniRef90_P11717;UniRef50_P11717
IL10RB	I10R2_HUMAN	Q08334	Interleukin-10 receptor subunit beta	CDw210b	ENSG00000243646	ENSP00000290200	33741	0.881946	Q4	Receptors	IG;Type2;CytokineR	IG	Membrane (Single-pass type I membrane protein)	UniRef100_Q08334;UniRef90_Q08334;UniRef50_Q08334
IL13RA1	I13R1_HUMAN	P78552	Interleukin-13 receptor subunit alpha-1	CD213a1	ENSG00000131724	ENSP00000360730	36811	0.962077	Q4	Receptors	IG;Type1;CytokineR	IG	Membrane (Single-pass type I membrane protein)	UniRef100_P78552;UniRef90_P78552;UniRef50_P78552
IL15RA	I15RA_HUMAN	Q13261	Interleukin-15 receptor subunit alpha	CD215	ENSG00000134470	ENSP00000369312	30009.5	0.78446	Q4	Receptors	IG;Type1;CytokineR	IG	Membrane (Single-pass type I membrane protein);Nucleus membrane (Single-pass type I membrane protein);Cytoplasmic vesicle membrane (Single-pass type I membrane protein);Endoplasmic reticulum membrane (Single-pass type I membrane protein);Golgi apparatus membrane (Single-pass type I membrane protein);Membrane (Single-pass type I membrane protein);Cytoplasmic vesicle membrane (Single-pass type I me…	UniRef100_Q13261;UniRef90_Q13261;UniRef50_Q13261
IL17RA	I17RA_HUMAN	Q96F46	Interleukin-17 receptor A	CD217	ENSG00000177663	ENSP00000320936	29831	0.779782	Q4	Receptors	Other_receptors;IL17	Other_receptors	Membrane (Single- pass type I membrane protein);Secreted	UniRef100_Q96F46;UniRef90_Q96F46;UniRef50_Q96F46
IL17RC	I17RC_HUMAN	Q8NAC3	Interleukin-17 receptor C		ENSG00000163702	ENSP00000295981	31758.5	0.830145	Q4	Receptors	Other_receptors;IL17	Other_receptors	Cell membrane (Single-pass type I membrane protein)	UniRef100_Q8NAC3;UniRef90_Q8NAC3;UniRef50_Q8NAC3
IL1R1	IL1R1_HUMAN	P14778	Interleukin-1 receptor type 1	CD121a	ENSG00000115594	ENSP00000386380	37000.5	0.967095	Q4	Receptors	IG;Type1;CytokineR	IG	Cell membrane;Membrane (Single-pass type I membrane protein);Secreted	UniRef100_P14778;UniRef90_P14778;UniRef50_P14778
IL4R	IL4RA_HUMAN	P24394	Interleukin-4 receptor subunit alpha	CD124	ENSG00000077238	ENSP00000379111;ENSP00000441667	33688.5	0.88056	Q4	Receptors	IG;Type1;CytokineR	IG	Cell membrane (Single-pass type I membrane protein);Secreted	UniRef100_P24394;UniRef90_P24394;UniRef50_P24394
IL6ST	IL6RB_HUMAN	P40189	Interleukin-6 receptor subunit beta	CD130	ENSG00000134352	ENSP00000338799;ENSP00000370698;ENSP00000462158	37714	0.985678	Q4	Receptors	IG;Type1;CytokineR	IG	Cell membrane (Single-pass type I membrane protein);Secreted	UniRef100_P40189;UniRef90_P40189;UniRef50_P40189
IL7R	IL7RA_HUMAN	P16871	Interleukin-7 receptor subunit alpha	CD127	ENSG00000168685	ENSP00000306157	34064.5	0.89044	Q4	Receptors	IG;Type1;CytokineR	IG	Cell membrane (Single-pass type I membrane protein);Cell membrane (Single-pass type I membrane protein);Secreted	UniRef100_P16871;UniRef90_P16871;UniRef50_P16871
ITFG1	TIP_HUMAN	Q8TB96	T-cell immunomodulatory protein		ENSG00000129636	ENSP00000319918	36261.5	0.947729	Q4	Unclassified	Unclassified	Unclassified	Membrane (Single-pass type I membrane protein);Secreted	UniRef100_Q8TB96;UniRef90_Q8TB96;UniRef50_Q8TB96
ITGA1	ITA1_HUMAN	P56199	Integrin alpha-1	CD49a	ENSG00000213949	ENSP00000282588	28785	0.75247	Q4	Receptors	Other_receptors;Integrin	Other_receptors	Membrane (Single-pass type I membrane protein)	UniRef100_P56199;UniRef90_P56199;UniRef50_P56199
ITGA2	ITA2_HUMAN	P17301	Integrin alpha-2	CD49b	ENSG00000164171	ENSP00000296585	29544	0.772202	Q4	Receptors	Other_receptors;Integrin	Other_receptors	Membrane (Single-pass type I membrane protein)	UniRef100_P17301;UniRef90_P17301;UniRef50_P17301
ITGA3	ITA3_HUMAN	P26006	Integrin alpha-3	CD49c	ENSG00000005884	ENSP00000007722	35593	0.93027	Q4	Receptors	Other_receptors;Integrin	Other_receptors	Cell membrane (Lipid-anchor);Cell membrane (Single-pass type I membrane protein);Cell projection, filopodium membrane (Single-pass type I membrane protein);Cell projection, invadopodium membrane (Single-pass type I membrane protein)	UniRef100_P26006;UniRef90_P26006;UniRef50_P26006
ITGA5	ITA5_HUMAN	P08648	Integrin alpha-5	CD49e	ENSG00000161638	ENSP00000293379	36238	0.947154	Q4	Receptors	Other_receptors;Integrin	Other_receptors	Membrane (Single-pass type I membrane protein)	UniRef100_P08648;UniRef90_P08648;UniRef50_P08648
ITGA6	ITA6_HUMAN	P23229	Integrin alpha-6	CD49f	ENSG00000091409	ENSP00000406694	30299.5	0.792013	Q4	Receptors	Other_receptors;Integrin	Other_receptors	Cell membrane (Lipid-anchor);Cell membrane (Single-pass type I membrane protein)	UniRef100_P23229;UniRef90_P23229;UniRef50_P23229
ITGAV	ITAV_HUMAN	P06756	Integrin alpha-V	CD51	ENSG00000138448	ENSP00000261023	33537	0.876614	Q4	Receptors	Other_receptors;Integrin	Other_receptors	Membrane (Single-pass type I membrane protein)	UniRef100_P06756;UniRef90_P06756;UniRef50_P06756
ITGB1	ITB1_HUMAN	P05556	Integrin beta-1	CD29	ENSG00000150093	ENSP00000303351;ENSP00000379350	38151.5	0.997125	Q4	Receptors	Other_receptors;Integrin	Other_receptors	Cell membrane (Single-pass type I membrane protein);Cell projection, invadopodium membrane (Single-pass type I membrane protein);Cell projection, lamellipodium;Cell projection, ruffle;Cell projection, ruffle membrane (Single- pass type I membrane protein);Cleavage furrow;Melanosome;Recycling endosome;Cell junction;Cell membrane, sarcolemma	UniRef100_P05556;UniRef90_P05556;UniRef50_P05556
ITGB3	ITB3_HUMAN	P05106	Integrin beta-3	CD61	ENSG00000259207	ENSP00000452786	28832	0.753646	Q4	Receptors	Other_receptors;Integrin	Other_receptors	Cell junction, focal adhesion;Cell membrane (Single- pass type I membrane protein);Cell projection, lamellipodium membrane	UniRef100_P05106;UniRef90_P05106;UniRef50_P05106
ITGB5	ITB5_HUMAN	P18084	Integrin beta-5		ENSG00000082781	ENSP00000296181	33217	0.86825	Q4	Receptors	Other_receptors;Integrin	Other_receptors	Membrane (Single-pass type I membrane protein)	UniRef100_P18084;UniRef90_P18084;UniRef50_P18084
ITGB8	ITB8_HUMAN	P26012	Integrin beta-8		ENSG00000105855	ENSP00000222573	30764.5	0.804114	Q4	Receptors	Other_receptors;Integrin	Other_receptors	Membrane (Single-pass type I membrane protein)	UniRef100_P26012;UniRef90_P26012;UniRef50_P26012
ITM2B	ITM2B_HUMAN	Q9Y287	Integral membrane protein 2B		ENSG00000136156	ENSP00000367828	38146	0.996968	Q4	Miscellaneous	Unknown_function;ITM2	Unknown_function	Cell membrane (Single- pass type II membrane protein);Endosome membrane (Single-pass type II membrane protein);Secreted;Secreted;Golgi apparatus membrane (Single-pass type II membrane protein)	UniRef100_Q9Y287;UniRef90_Q9Y287;UniRef50_Q9Y287
ITM2C	ITM2C_HUMAN	Q9NQX7	Integral membrane protein 2C		ENSG00000135916	ENSP00000322730	38120.5	0.996315	Q4	Miscellaneous	Unknown_function;ITM2	Unknown_function	Cell membrane (Single-pass type II membrane protein);Lysosome membrane (Single-pass type II membrane protein)	UniRef100_Q9NQX7;UniRef90_Q9NQX7;UniRef50_Q9NQX7
JAM2	JAM2_HUMAN	P57087	Junctional adhesion molecule B	CD322	ENSG00000154721	ENSP00000420419	30955.5	0.809184	Q4	Miscellaneous	StructuralAndAdhesion;IG_AdhesionProteins	StructuralAndAdhesion	Cell junction, tight junction;Cell membrane (Single-pass type I membrane protein)	UniRef100_P57087;UniRef90_P57087;UniRef50_P57087
JAM3	JAM3_HUMAN	Q9BX67	Junctional adhesion molecule C		ENSG00000166086	ENSP00000299106	35673	0.932413	Q4	Unclassified	Unclassified	Unclassified	Cell junction, desmosome;Cell membrane (Single-pass type I membrane protein);Secreted, extracellular space	UniRef100_Q9BX67;UniRef90_Q9BX67;UniRef50_Q9BX67
KIAA1549L	K154L_HUMAN	Q6ZVL6	UPF0606 protein KIAA1549L		ENSG00000110427	ENSP00000315295	31563	0.824996	Q4	Unclassified	Unclassified	Unclassified	Membrane (Single-pass membrane protein)	UniRef100_Q6ZVL6;UniRef90_Q6ZVL6;UniRef50_Q6ZVL6
KIRREL	KIRR1_HUMAN	Q96J84	Kin of IRRE-like protein 1		ENSG00000183853	ENSP00000352138	33270.5	0.869583	Q4	Miscellaneous	Unknown_function;IG_Unknown_function	Unknown_function	Cell membrane (Single-pass type I membrane protein)	UniRef100_Q96J84;UniRef90_Q96J84;UniRef50_Q80W68
KITLG	SCF_HUMAN	P21583	Kit ligand		ENSG00000049130	ENSP00000228280	34204	0.894046	Q4	Unclassified	Unclassified	Unclassified	Cell membrane (Single-pass type I membrane protein);Cell membrane (Single-pass type I membrane protein);Cytoplasm, cytoskeleton;Secreted	UniRef100_P21583;UniRef90_P21583;UniRef50_P21583
KREMEN1	KREM1_HUMAN	Q96MU8	Kremen protein 1		ENSG00000183762	ENSP00000385431	32966	0.86169	Q4	Unclassified	Unclassified	Unclassified	Membrane (Single-pass type I membrane protein)	UniRef100_Q96MU8;UniRef90_Q96MU8;UniRef50_Q96MU8
LAMP1	LAMP1_HUMAN	P11279	Lysosome-associated membrane glycoprotein 1	CD107a	ENSG00000185896	ENSP00000333298	35569.5	0.929721	Q4	Receptors	SCAR;Class_D	SCAR	Cell membrane (Single-pass type I membrane protein);Endosome membrane (Single-pass type I membrane protein);Late endosome;Lysosome membrane (Single-pass type I membrane protein)	UniRef100_P11279;UniRef90_P11279;UniRef50_P11279
LAMP2	LAMP2_HUMAN	P13473	Lysosome-associated membrane glycoprotein 2	CD107b	ENSG00000005893	ENSP00000200639	36492.5	0.953792	Q4	Receptors	SCAR;Class_D	SCAR	Cell membrane (Single-pass type I membrane protein);Endosome membrane (Single-pass type I membrane protein);Lysosome membrane (Single-pass type I membrane protein)	UniRef100_P13473;UniRef90_P13473;UniRef50_P13473
LAYN	LAYN_HUMAN	Q6UX15	Layilin		ENSG00000204381	ENSP00000364765	37444	0.978621	Q4	Receptors	SCAR;Class_E	SCAR	Membrane (Single-pass type I membrane protein)	UniRef100_Q6UX15;UniRef90_Q6UX15;UniRef50_Q6UX15
LDLR	LDLR_HUMAN	P01130	Low-density lipoprotein receptor		ENSG00000130164	ENSP00000454071	34155	0.892766	Q4	Receptors	Other_receptors;LDLR	Other_receptors	Cell membrane (Single-pass type I membrane protein);Cell surface;Early endosome;Endomembrane system (Single-pass type I membrane protein);Golgi apparatus;Late endosome;Lysosome;Membrane, clathrin-coated pit (Single-pass type I membrane protein)	UniRef100_P01130;UniRef90_P01130;UniRef50_P01130
LDLRAD3	LRAD3_HUMAN	Q86YD5	Low-density lipoprotein receptor class A domain-containing protein 3		ENSG00000179241	ENSP00000318607	32817	0.85777	Q4	Unclassified	Unclassified	Unclassified	Cell membrane (Single-pass type I membrane protein)	UniRef100_Q86YD5;UniRef90_A2AR95;UniRef50_A2AR95
LEPR	LEPR_HUMAN	P48357	Leptin receptor	CD295	ENSG00000116678	ENSP00000330393	36002	0.940986	Q4	Receptors	IG;Type1;CytokineR	IG	Cell membrane (Single-pass type I membrane protein);Secreted	UniRef100_P48357;UniRef90_P48357;UniRef50_P48356
LIFR	LIFR_HUMAN	P42702	Leukemia inhibitory factor receptor	CD118	ENSG00000113594	ENSP00000263409;ENSP00000398368	30666.5	0.801579	Q4	Receptors	IG;Type1;CytokineR	IG	Cell membrane (Single-pass type I membrane protein);Secreted	UniRef100_P42702;UniRef90_P42702;UniRef50_P42702
LMAN2	LMAN2_HUMAN	Q12907	Vesicular integral-membrane protein VIP36		ENSG00000169223	ENSP00000303366	37163	0.971277	Q4	Unclassified	Unclassified	Unclassified	Endoplasmic reticulum membrane (Single-pass type I membrane protein);Endoplasmic reticulum-Golgi intermediate compartment membrane (Single-pass type I membrane protein);Golgi apparatus membrane (Single-pass membrane protein)	UniRef100_Q12907;UniRef90_Q12907;UniRef50_Q12907
LMAN2L	LMA2L_HUMAN	Q9H0V9	VIP36-like protein		ENSG00000114988	ENSP00000264963	29746.5	0.777508	Q4	Unclassified	Unclassified	Unclassified	Endoplasmic reticulum membrane (Single-pass type I membrane protein);Golgi apparatus membrane (Single-pass type I membrane protein)	UniRef100_Q9H0V9;UniRef90_Q9H0V9;UniRef50_Q9H0V9
LMBR1	LMBR1_HUMAN	Q8WVP7	Limb region 1 protein homolog		ENSG00000105983	ENSP00000326604	34554.5	0.903194	Q4	Unclassified	Unclassified	Unclassified	Membrane (Multi-pass membrane protein)	UniRef100_Q8WVP7;UniRef90_Q8WVP7;UniRef50_Q8WVP7
LMBR1L	LMBRL_HUMAN	Q6UX01	Protein LMBR1L		ENSG00000139636	ENSP00000267102	30299.5	0.792013	Q4	Unclassified	Unclassified	Unclassified	Cell membrane (Multi-pass membrane protein)	UniRef100_Q6UX01;UniRef90_Q6UX01;UniRef50_Q8WVP7
LMBRD1	LMBD1_HUMAN	Q9NUN5	Probable lysosomal cobalamin transporter		ENSG00000168216	ENSP00000359609	36808.5	0.962025	Q4	Unclassified	Unclassified	Unclassified	Lysosome membrane (Multi-pass membrane protein)	UniRef100_Q9NUN5;UniRef90_Q9NUN5;UniRef50_Q9NUN5
LMBRD2	LMBD2_HUMAN	Q68DH5	LMBR1 domain-containing protein 2		ENSG00000164187	ENSP00000296603	30110.5	0.787282	Q4	Unclassified	Unclassified	Unclassified	Membrane (Multi-pass membrane protein)	UniRef100_Q68DH5;UniRef90_Q8C561;UniRef50_Q8C561
LNPEP	LCAP_HUMAN	Q9UIQ6	Leucyl-cystinyl aminopeptidase		ENSG00000113441	ENSP00000231368	34336.5	0.89747	Q4	Enzymes	3.4.11	Enzyme_3	Cell membrane (Single-pass type II membrane protein);Secreted	UniRef100_Q9UIQ6;UniRef90_Q9UIQ6;UniRef50_Q9UIQ6
LPAR1	LPAR1_HUMAN	Q92633	Lysophosphatidic acid receptor 1		ENSG00000198121	ENSP00000351755;ENSP00000363552;ENSP00000363553	38077	0.995165	Q4	Receptors	GPCR;Rhodopsin	GPCR	Cell membrane (Multi-pass membrane protein);Cell surface	UniRef100_Q92633;UniRef90_Q92633;UniRef50_Q92633
LRFN3	LRFN3_HUMAN	Q9BTN0	Leucine-rich repeat and fibronectin type-III domain-containing protein 3		ENSG00000126243	ENSP00000246529;ENSP00000466989	29681	0.775861	Q4	Miscellaneous	Other;LRRC	Other	Cell junction, synapse;Cell junction, synapse, postsynaptic cell membrane;Cell junction, synapse, presynaptic cell membrane;Cell membrane (Single-pass type I membrane protein);Cell projection, axon;Cell projection, dendrite	UniRef100_Q9BTN0;UniRef90_Q8BLY3;UniRef50_Q8BLY3
LRIG1	LRIG1_HUMAN	Q96JA1	Leucine-rich repeats and immunoglobulin-like domains protein 1		ENSG00000144749	ENSP00000273261	31801	0.831269	Q4	Miscellaneous	Other;LRRC	Other	Membrane (Single-pass type I membrane protein)	UniRef100_Q96JA1;UniRef90_Q96JA1;UniRef50_Q96JA1
LRIG3	LRIG3_HUMAN	Q6UXM1	Leucine-rich repeats and immunoglobulin-like domains protein 3		ENSG00000139263	ENSP00000326759	31524.5	0.823951	Q4	Miscellaneous	Other;LRRC	Other	Cell membrane (Single-pass type I membrane protein);Cytoplasmic vesicle membrane (Single-pass type I membrane protein)	UniRef100_Q6UXM1;UniRef90_Q6UXM1;UniRef50_Q6UXM1
LRP1	LRP1_HUMAN	Q07954	Prolow-density lipoprotein receptor-related protein 1	CD91	ENSG00000123384	ENSP00000243077	33529	0.876379	Q4	Receptors	Other_receptors;LDLR	Other_receptors	Cell membrane (Peripheral membrane protein|Extracellular side;Membrane, coated pit;Cell membrane (Single-pass type I membrane protein);Membrane, coated pit;Cytoplasm;Nucleus	UniRef100_Q07954;UniRef90_Q07954;UniRef50_Q07954
LRP10	LRP10_HUMAN	Q7Z4F1	Low-density lipoprotein receptor-related protein 10		ENSG00000197324	ENSP00000352601	37267	0.974021	Q4	Receptors	Other_receptors;LDLR	Other_receptors	Membrane (Single-pass type I membrane protein);Membrane, coated pit	UniRef100_Q7Z4F1;UniRef90_Q7Z4F1;UniRef50_Q7Z4F1
LRP11	LRP11_HUMAN	Q86VZ4	Low-density lipoprotein receptor-related protein 11		ENSG00000120256	ENSP00000239367	29526	0.771862	Q4	Receptors	Other_receptors;LDLR	Other_receptors	Membrane (Single-pass type I membrane protein)	UniRef100_Q86VZ4;UniRef90_Q86VZ4;UniRef50_Q86VZ4
LRP12	LRP12_HUMAN	Q9Y561	Low-density lipoprotein receptor-related protein 12				32451.5	0.848204	Q4	Receptors	Other_receptors;LDLR	Other_receptors	Membrane (Single-pass type I membrane protein);Membrane, coated pit	UniRef100_Q9Y561;UniRef90_Q9Y561;UniRef50_Q9Y561
LRP6	LRP6_HUMAN	O75581	Low-density lipoprotein receptor-related protein 6		ENSG00000070018	ENSP00000261349	30813.5	0.805499	Q4	Receptors	Other_receptors;LDLR	Other_receptors	Endoplasmic reticulum;Membrane (Single-pass type I membrane protein)	UniRef100_O75581;UniRef90_O75581;UniRef50_O75581
LRP8	LRP8_HUMAN	Q14114	Low-density lipoprotein receptor-related protein 8		ENSG00000157193	ENSP00000303634	29941.5	0.782604	Q4	Receptors	Other_receptors;LDLR	Other_receptors	Cell membrane (Single-pass type I membrane protein);Secreted	UniRef100_Q14114;UniRef90_Q14114;UniRef50_Q14114
LRRC37A	L37A1_HUMAN	A6NMS7	Leucine-rich repeat-containing protein 37A		ENSG00000176681	ENSP00000326324	30398.5	0.794522	Q4	Miscellaneous	Unknown_function;LRRC37	Unclassified	Membrane (Single-pass type I membrane protein)	UniRef100_A6NMS7;UniRef90_A6NM11;UniRef50_A6NM11
LRRC37B	LR37B_HUMAN	Q96QE4	Leucine-rich repeat-containing protein 37B		ENSG00000185158	ENSP00000340519;ENSP00000378202	29455.5	0.769981	Q4	Miscellaneous	Unknown_function;LRRC37	Unknown_function	Membrane (Single-pass type I membrane protein)	UniRef100_Q96QE4;UniRef90_Q96QE4;UniRef50_Q96QE4
LTBR	TNR3_HUMAN	P36941	Tumor necrosis factor receptor superfamily member 3		ENSG00000111321	ENSP00000228918	34647.5	0.905598	Q4	Receptors	Other_receptors;TNFNGF	Other_receptors	Membrane (Single-pass type I membrane protein)	UniRef100_P36941;UniRef90_P36941;UniRef50_P36941
LY6E	LY6E_HUMAN	Q16553	Lymphocyte antigen 6E		ENSG00000160932;ENSG00000278032	ENSP00000292494;ENSP00000414307;ENSP00000428572;ENSP00000428169;ENSP00000427915;ENSP00000428442;ENSP00000428159;ENSP00000482517	37384	0.977053	Q4	Unclassified	Unclassified	Unclassified	Cell membrane (Lipid-anchor, GPI-anchor)	UniRef100_Q16553;UniRef90_Q16553;UniRef50_Q16553
LYNX1	LYNX1_HUMAN	Q9BZG9	Ly-6/neurotoxin-like protein 1		ENSG00000180155	ENSP00000479586	31915	0.8343	Q4	Unclassified	Unclassified	Unclassified	Secreted;Cell membrane (Lipid-anchor, GPI-anchor);Cell projection, dendrite;Secreted	UniRef100_Q9BZG9;UniRef90_Q9BZG9;UniRef50_Q9WVC2
LYSMD3	LYSM3_HUMAN	Q7Z3D4	LysM and putative peptidoglycan-binding domain-containing protein 3		ENSG00000176018	ENSP00000314518	35194.5	0.919999	Q4	Unclassified	Unclassified	Unclassified	Membrane (Single-pass membrane protein)	UniRef100_Q7Z3D4;UniRef90_Q7Z3D4;UniRef50_Q7Z3D4
M6PR	MPRD_HUMAN	P20645	Cation-dependent mannose-6-phosphate receptor		ENSG00000003056	ENSP00000000412	36345.5	0.950003	Q4	Unclassified	Unclassified	Unclassified	Lysosome membrane (Single-pass type I membrane protein)	UniRef100_P20645;UniRef90_P20645;UniRef50_P20645
MANSC1	MANS1_HUMAN	Q9H8J5	MANSC domain-containing protein 1		ENSG00000111261	ENSP00000438205	30544	0.798442	Q4	Enzymes	3.2.1	Enzyme_3	Membrane (Single-pass type I membrane protein)	UniRef100_Q9H8J5;UniRef90_Q9H8J5;UniRef50_Q9H8J5
MCOLN1	MCLN1_HUMAN	Q9GZU1	Mucolipin-1		ENSG00000090674	ENSP00000264079	35694.5	0.93291	Q4	Transporters	Channels;Voltage_gated_ion_channels;TRP_channels	Channels	Cell membrane (Multi-pass membrane protein);Late endosome membrane (Multi-pass membrane protein);Lysosome membrane (Multi-pass membrane protein)	UniRef100_Q9GZU1;UniRef90_Q9GZU1;UniRef50_Q9GZU1
MEGF9	MEGF9_HUMAN	Q9H1U4	Multiple epidermal growth factor-like domains protein 9		ENSG00000106780	ENSP00000363040	30039	0.785192	Q4	Unclassified	Unclassified	Unclassified	Membrane (Single-pass type I membrane protein)	UniRef100_Q9H1U4;UniRef90_Q9H1U4;UniRef50_Q9H1U4
MET	MET_HUMAN	P08581	Hepatocyte growth factor receptor		ENSG00000105976	ENSP00000380860	31683	0.828158	Q4	Receptors	Kinase;Other	Kinase	Membrane (Single-pass type I membrane protein);Secreted	UniRef100_P08581;UniRef90_P08581;UniRef50_P08581
MFAP3	MFAP3_HUMAN	P55082	Microfibril-associated glycoprotein 3		ENSG00000037749	ENSP00000322956	35924.5	0.939026	Q4	Unclassified	Unclassified	Unclassified	Cell membrane (Single-pass type I membrane protein)	UniRef100_P55082;UniRef90_P55082;UniRef50_P55082
MFSD11	MFS11_HUMAN	O43934	UNC93-like protein MFSD11		ENSG00000092931	ENSP00000337240;ENSP00000466613;ENSP00000464932;ENSP00000468309;ENSP00000485005	33337.5	0.871334	Q4	Unclassified	Unclassified	Unclassified	Membrane (Multi-pass membrane protein)	UniRef100_O43934;UniRef90_Q8BJ51;UniRef50_Q8BJ51
MFSD12	MFS12_HUMAN	Q6NUT3	Major facilitator superfamily domain-containing protein 12		ENSG00000161091	ENSP00000347583	30841	0.806178	Q4	Unclassified	Unclassified	Unclassified	Membrane (Multi-pass membrane protein)	UniRef100_Q6NUT3;UniRef90_Q6NUT3;UniRef50_Q6NUT3
MFSD5	MFSD5_HUMAN	Q6N075	Molybdate-anion transporter		ENSG00000182544	ENSP00000332624	33021.5	0.863206	Q4	Unclassified	Unclassified	Unclassified	Cell membrane (Multi-pass membrane protein)	UniRef100_Q6N075;UniRef90_Q6N075;UniRef50_Q6N075
MFSD6	MFSD6_HUMAN	Q6ZSS7	Major facilitator superfamily domain-containing protein 6		ENSG00000151690	ENSP00000281416;ENSP00000376141	32686	0.854294	Q4	Unclassified	Unclassified	Unclassified	Membrane (Multi-pass membrane protein)	UniRef100_Q6ZSS7;UniRef90_Q6ZSS7;UniRef50_Q6ZSS7
MICA	MICA_HUMAN	Q29983	MHC class I polypeptide-related sequence A		ENSG00000183214;ENSG00000235233	ENSP00000383179;ENSP00000402134;ENSP00000446963	33904.5	0.886232	Q4	Miscellaneous	Ligand;MHC	Ligand	Cell membrane (Single- pass type I membrane protein);Cytoplasm	UniRef100_Q29983;UniRef90_Q29983;UniRef50_Q29983
MICB	MICB_HUMAN	Q29980	MHC class I polypeptide-related sequence B		ENSG00000204516;ENSG00000206449;ENSG00000238289;ENSG00000234218;ENSG00000227772;ENSG00000231179;ENSG00000224378	ENSP00000382103;ENSP00000395391;ENSP00000398412;ENSP00000409414;ENSP00000402484;ENSP00000398212;ENSP00000393355;ENSP00000449672;ENSP00000447696	30766.5	0.804218	Q4	Miscellaneous	Ligand;MHC	Ligand	Cell membrane (Single-pass type I membrane protein)	UniRef100_Q29980;UniRef90_Q29980;UniRef50_Q29983
MME	NEP_HUMAN	P08473	Neprilysin	CD10	ENSG00000196549	ENSP00000353679;ENSP00000418525;ENSP00000419653;ENSP00000420389;ENSP00000417079;ENSP00000478173	37521.5	0.98066	Q4	Enzymes	3.4.24	Enzyme_3	Cell membrane (Single-pass type II membrane protein)	UniRef100_P08473;UniRef90_P08473;UniRef50_P08473
MMP14	MMP14_HUMAN	P50281	Matrix metalloproteinase-14		ENSG00000157227	ENSP00000308208	34653	0.905729	Q4	Enzymes	3.4.24	Enzyme_3	Cytoplasm;Melanosome;Membrane (Single-pass type I membrane protein)	UniRef100_P50281;UniRef90_P50281;UniRef50_P50281
MPZL1	MPZL1_HUMAN	O95297	Myelin protein zero-like protein 1		ENSG00000197965	ENSP00000352513	37570.5	0.981966	Q4	Miscellaneous	StructuralAndAdhesion;IG_MPZ	StructuralAndAdhesion	Membrane (Single-pass type I membrane protein)	UniRef100_O95297;UniRef90_O95297;UniRef50_O95297
MR1	HMR1_HUMAN	Q95460	Major histocompatibility complex class I-related gene protein		ENSG00000153029	ENSP00000356552;ENSP00000477563	33012	0.86284	Q4	Unclassified	Unclassified	Unclassified	Cell membrane (Single-pass membrane protein|Extracellular side;Endoplasmic reticulum;Cell membrane (Single-pass type I membrane protein);Endoplasmic reticulum membrane;Secreted	UniRef100_Q95460;UniRef90_Q95460;UniRef50_Q95460
MRC2	MRC2_HUMAN	Q9UBG0	C-type mannose receptor 2	CD280	ENSG00000011028	ENSP00000307513	35079	0.916837	Q4	Receptors	SCAR;MacrophageMannoseR	SCAR	Membrane (Single-pass type I membrane protein)	UniRef100_Q9UBG0;UniRef90_Q9UBG0;UniRef50_Q9UBG0
MXRA8	MXRA8_HUMAN	Q9BRK3	Matrix-remodeling-associated protein 8		ENSG00000162576	ENSP00000307887	37374	0.976818	Q4	Unclassified	Unclassified	Unclassified	Membrane (Single-pass type I membrane protein)	UniRef100_Q9BRK3;UniRef90_Q9BRK3;UniRef50_Q9BRK3
MYADM	MYADM_HUMAN	Q96S97	Myeloid-associated differentiation marker		ENSG00000179820	ENSP00000337222;ENSP00000375648;ENSP00000375649;ENSP00000375650;ENSP00000375651	37040.5	0.968115	Q4	Miscellaneous	Other;MAL	Other	Membrane (Multi-pass membrane protein)	UniRef100_Q96S97;UniRef90_Q96S97;UniRef50_Q96S97
MYOF	MYOF_HUMAN	Q9NZM1	Myoferlin		ENSG00000138119	ENSP00000352208	35529.5	0.928598	Q4	Miscellaneous	Other;Ferlin	Other	Cell membrane (Single-pass type II membrane protein);Cytoplasmic vesicle membrane (Single-pass type II membrane protein);Nucleus membrane (Single-pass type II membrane protein)	UniRef100_Q9NZM1;UniRef90_Q9NZM1;UniRef50_Q9NZM1
NAALADL1	NALDL_HUMAN	Q9UQQ1	N-acetylated-alpha-linked acidic dipeptidase-like protein		ENSG00000168060	ENSP00000351484	28973.5	0.757305	Q4	Unclassified	Unclassified	Unclassified	Apical cell membrane (Single-pass type II membrane protein)	UniRef100_Q9UQQ1;UniRef90_Q9UQQ1;UniRef50_Q9UQQ1
NCSTN	NICA_HUMAN	Q92542	Nicastrin		ENSG00000162736	ENSP00000294785	34772	0.908839	Q4	Unclassified	Unclassified	Unclassified	Melanosome;Membrane (Single-pass type I membrane protein)	UniRef100_Q92542;UniRef90_Q92542;UniRef50_Q92542
NEGR1	NEGR1_HUMAN	Q7Z3B1	Neuronal growth regulator 1		ENSG00000172260	ENSP00000350364	35331	0.923449	Q4	Unclassified	Unclassified	Unclassified	Cell membrane (Lipid-anchor, GPI-anchor)	UniRef100_Q7Z3B1;UniRef90_Q7Z3B1;UniRef50_Q80Z24
NEO1	NEO1_HUMAN	Q92859	Neogenin		ENSG00000067141	ENSP00000261908;ENSP00000341198	33424	0.873634	Q4	Unclassified	IG;NetrinR	IG	Cell membrane (Single-pass type I membrane protein)	UniRef100_Q92859;UniRef90_P97798-2;UniRef50_P97798
NETO2	NETO2_HUMAN	Q8NC67	Neuropilin and tolloid-like protein 2		ENSG00000171208	ENSP00000455169	32603	0.852151	Q4	Unclassified	Unclassified	Unclassified	Membrane (Single-pass type I membrane protein)	UniRef100_Q8NC67;UniRef90_Q8BNJ6;UniRef50_Q8BNJ6
NFASC	NFASC_HUMAN	O94856	Neurofascin		ENSG00000163531	ENSP00000416891	28870.5	0.754639	Q4	Unclassified	StructuralAndAdhesion;IG_AdhesionProteins	StructuralAndAdhesion	Cell membrane (Single-pass type I membrane protein)	UniRef100_O94856;UniRef90_O94856;UniRef50_O94856
NIPAL2	NPAL2_HUMAN	Q9H841	NIPA-like protein 2		ENSG00000104361	ENSP00000339256	35310	0.922926	Q4	Unclassified	SLC;DMT;NIPA	SLC	Membrane (Multi-pass membrane protein)	UniRef100_Q9H841;UniRef90_Q9H841;UniRef50_Q9H841
NIPAL3	NPAL3_HUMAN	Q6P499	NIPA-like protein 3		ENSG00000001461	ENSP00000363520	31987.5	0.836078	Q4	Unclassified	SLC;DMT;NIPA	SLC	Membrane (Multi-pass membrane protein)	UniRef100_Q6P499;UniRef90_Q6P499;UniRef50_Q6P499
NLGN4Y	NLGNY_HUMAN	Q8NFZ3	Neuroligin-4, Y-linked		ENSG00000165246;ENSG00000279292	ENSP00000342535;ENSP00000348169;ENSP00000485670	33178	0.867205	Q4	Unclassified	Ligand;Neuroligin	Ligand	Cell junction, synapse, postsynaptic cell membrane, postsynaptic density;Cell membrane (Single-pass type I membrane protein)	UniRef100_Q8NFZ3;UniRef90_Q8N0W4;UniRef50_Q62765
NOTCH2	NOTC2_HUMAN	Q04721	Neurogenic locus notch homolog protein 2		ENSG00000134250	ENSP00000256646	32545	0.850635	Q4	Unclassified	Other_receptors;Notch	Other_receptors	Cell membrane (Single-pass type I membrane protein);Nucleus	UniRef100_Q04721;UniRef90_O35516;UniRef50_O35516
NPC1	NPC1_HUMAN	O15118	Niemann-Pick C1 protein		ENSG00000141458	ENSP00000269228	36291.5	0.948565	Q4	Unclassified	Unclassified	Unclassified	Late endosome membrane (Multi-pass membrane protein);Lysosome membrane (Multi-pass membrane protein)	UniRef100_O15118;UniRef90_O15118;UniRef50_O15118
NPR2	ANPRB_HUMAN	P20594	Atrial natriuretic peptide receptor 2		ENSG00000159899	ENSP00000341083	34682.5	0.906513	Q4	Unclassified	Kinase;RGC	Kinase	Membrane (Single-pass type I membrane protein)	UniRef100_P20594;UniRef90_P20594;UniRef50_P20594
NPR3	ANPRC_HUMAN	P17342	Atrial natriuretic peptide receptor 3		ENSG00000113389	ENSP00000265074	30470.5	0.796482	Q4	Unclassified	Kinase;RGC	Kinase	Membrane (Single-pass type I membrane protein)	UniRef100_P17342;UniRef90_P17342;UniRef50_P17342
NPTN	NPTN_HUMAN	Q9Y639	Neuroplastin		ENSG00000156642	ENSP00000342958	37369.5	0.976713	Q4	Unclassified	Unclassified	Unclassified	Cell membrane (Single-pass type I membrane protein)	UniRef100_Q9Y639;UniRef90_P97546;UniRef50_P97546
NRCAM	NRCAM_HUMAN	Q92823	Neuronal cell adhesion molecule		ENSG00000091129	ENSP00000368314;ENSP00000401244	31228.5	0.816345	Q4	Unclassified	StructuralAndAdhesion;IG_AdhesionProteins	StructuralAndAdhesion	Cell membrane (Single-pass type I membrane protein)	UniRef100_Q92823;UniRef90_Q92823;UniRef50_Q92823
NRG1	NRG1_HUMAN	Q02297	Pro-neuregulin-1, membrane-bound isoform		ENSG00000157168	ENSP00000384620	32829	0.858031	Q4	Unclassified	Unclassified	Unclassified	Membrane (Single-pass type I membrane protein);Nucleus;Secreted;Secreted;Cell membrane (Single-pass type I membrane protein)	UniRef100_Q02297;UniRef90_Q02297;UniRef50_Q02297
NRP1	NRP1_HUMAN	O14786	Neuropilin-1	CD304	ENSG00000099250	ENSP00000265371;ENSP00000364001	36119	0.944044	Q4	Receptors	Other_receptors;Neuropilin	Other_receptors	Cell membrane (Single-pass type I membrane protein);Secreted	UniRef100_O14786;UniRef90_P97333;UniRef50_P97333
NRP2	NRP2_HUMAN	O60462	Neuropilin-2		ENSG00000118257	ENSP00000272849;ENSP00000387519	31810.5	0.831478	Q4	Receptors	Other_receptors;Neuropilin	Other_receptors	Membrane (Single-pass type I membrane protein);Secreted	UniRef100_O60462;UniRef90_O35375;UniRef50_O35375
NT5E	5NTD_HUMAN	P21589	5'-nucleotidase	CD73	ENSG00000135318	ENSP00000257770	38155	0.997203	Q4	Enzymes	3.1.3	Enzyme_3	Cell membrane (Lipid-anchor, GPI-anchor)	UniRef100_P21589;UniRef90_P21589;UniRef50_P21589
NTM	NTRI_HUMAN	Q9P121	Neurotrimin		ENSG00000182667	ENSP00000363918	32883.5	0.859521	Q4	Unclassified	Unclassified	Unclassified	Cell membrane (Lipid-anchor, GPI-anchor)	UniRef100_Q9P121;UniRef90_Q62718;UniRef50_Q62718
OPN3	OPN3_HUMAN	Q9H1Y3	Opsin-3		ENSG00000054277	ENSP00000355512	35064.5	0.916471	Q4	Receptors	GPCR;Rhodopsin	GPCR	Membrane (Multi-pass membrane protein)	UniRef100_Q9H1Y3;UniRef90_Q9H1Y3;UniRef50_Q9H1Y3
OSMR	OSMR_HUMAN	Q99650	Oncostatin-M-specific receptor subunit beta		ENSG00000145623	ENSP00000274276	34292	0.896346	Q4	Receptors	IG;Type1;CytokineR	IG	Membrane (Single-pass type I membrane protein)	UniRef100_Q99650;UniRef90_Q99650;UniRef50_Q99650
OSTM1	OSTM1_HUMAN	Q86WC4	Osteopetrosis-associated transmembrane protein 1		ENSG00000081087	ENSP00000193322	35376.5	0.924599	Q4	Unclassified	Unclassified	Unclassified	Lysosome membrane (Single-pass type I membrane protein)	UniRef100_Q86WC4;UniRef90_Q86WC4;UniRef50_Q86WC4
P2RX4	P2RX4_HUMAN	Q99571	P2X purinoceptor 4		ENSG00000135124	ENSP00000336607	31211	0.815796	Q4	Transporters	Channels;Ligand_gated_ion_channels;ATP_gated_ion_channels	Channels	Membrane (Multi-pass membrane protein)	UniRef100_Q99571;UniRef90_Q99571;UniRef50_Q99571
PAM	AMD_HUMAN	P19021	Peptidyl-glycine alpha-amidating monooxygenase		ENSG00000145730	ENSP00000396493	37031.5	0.967853	Q4	Enzymes	1.14.17.3/4.3.2.5	Enzyme_1	Membrane (Single-pass type I membrane protein);Membrane (Single-pass type I membrane protein);Secreted;Secreted	UniRef100_P19021;UniRef90_P19021;UniRef50_P14925
PANX1	PANX1_HUMAN	Q96RD7	Pannexin-1		ENSG00000110218	ENSP00000227638	35172.5	0.919319	Q4	Unclassified	Unclassified	Unclassified	Cell junction, gap junction;Cell membrane (Multi-pass membrane protein);Endoplasmic reticulum membrane (Multi-pass membrane protein)	UniRef100_Q96RD7;UniRef90_Q96RD7;UniRef50_Q96RD7
PCDH18	PCD18_HUMAN	Q9HCL0	Protocadherin-18		ENSG00000189184	ENSP00000355082	36064.5	0.94258	Q4	Miscellaneous	StructuralAndAdhesion;ProtocadherinsOther	StructuralAndAdhesion	Cell membrane (Single-pass type I membrane protein)	UniRef100_Q9HCL0;UniRef90_Q8VHR0;UniRef50_Q8VHR0
PCDH7	PCDH7_HUMAN	O60245	Protocadherin-7		ENSG00000169851	ENSP00000355243	29260.5	0.764936	Q4	Miscellaneous	StructuralAndAdhesion;ProtocadherinsOther	StructuralAndAdhesion	Cell membrane (Single-pass type I membrane protein)	UniRef100_O60245;UniRef90_O60245;UniRef50_O60245
PCDHGC3	PCDGK_HUMAN	Q9UN70	Protocadherin gamma-C3		ENSG00000240184	ENSP00000312070	32658.5	0.853615	Q4	Unclassified	Unclassified	Unclassified	Cell membrane (Single-pass type I membrane protein)	UniRef100_Q9UN70;UniRef90_Q9UN70;UniRef50_Q9UN70
PCNX	PCX1_HUMAN	Q96RV3	Pecanex-like protein 1		ENSG00000100731	ENSP00000304192	36675.5	0.958575	Q4	Unclassified	Unclassified	Unclassified	Membrane (Multi-pass membrane protein)	UniRef100_Q96RV3;UniRef90_Q96RV3;UniRef50_Q96RV3
PDCD1LG2	PD1L2_HUMAN	Q9BQ51	Programmed cell death 1 ligand 2	CD273	ENSG00000197646	ENSP00000380855	32793	0.857143	Q4	Unclassified	Unclassified	Unclassified	Cell membrane (Single-pass type I membrane protein);Endomembrane system (Single-pass type I membrane protein);Secreted	UniRef100_Q9BQ51;UniRef90_Q9BQ51;UniRef50_Q9WUL5
PDGFRA	PGFRA_HUMAN	P16234	Platelet-derived growth factor receptor alpha	CD140a	ENSG00000134853	ENSP00000257290	37054	0.96848	Q4	Unclassified	KInase;PDGFR	Kinase	Cell membrane (Single- pass type I membrane protein)	UniRef100_P16234;UniRef90_P16234;UniRef50_P16234
PDGFRB	PGFRB_HUMAN	P09619	Platelet-derived growth factor receptor beta	CD140b	ENSG00000113721	ENSP00000261799	35930	0.939052	Q4	Unclassified	KInase;PDGFR	Kinase	Cell membrane (Single-pass type I membrane protein);Cytoplasmic vesicle;Lysosome lumen	UniRef100_P09619;UniRef90_P09619;UniRef50_P09619
PGAP1	PGAP1_HUMAN	Q75T13	GPI inositol-deacylase		ENSG00000197121	ENSP00000346809	28732	0.75098	Q4	Unclassified	Unclassified	Unclassified	Endoplasmic reticulum membrane (Multi-pass membrane protein)	UniRef100_Q75T13;UniRef90_Q75T13;UniRef50_Q75T13
PIGT	PIGT_HUMAN	Q969N2	GPI transamidase component PIG-T		ENSG00000124155	ENSP00000279036	37061	0.968663	Q4	Unclassified	Unclassified	Unclassified	Endoplasmic reticulum membrane (Single-pass type I membrane protein)	UniRef100_Q969N2;UniRef90_Q969N2;UniRef50_Q969N2
PKD1	PKD1_HUMAN	P98161	Polycystin-1		ENSG00000008710	ENSP00000262304	28708	0.750301	Q4	Unclassified	AuxillaryTransportUnit;PKD1	AuxillaryTransportUnit	Cell projection, cilium;Membrane (Multi-pass membrane protein)	UniRef100_P98161;UniRef90_P98161;UniRef50_P98161
PKD2	PKD2_HUMAN	Q13563	Polycystin-2		ENSG00000118762	ENSP00000237596	30776.5	0.804427	Q4	Unclassified	Channels;Voltage_gated_ion_channels;TRP_channels	Channels	Cell projection, cilium membrane (Multi-pass membrane protein);Endoplasmic reticulum	UniRef100_Q13563;UniRef90_Q13563;UniRef50_Q13563
PLAUR	UPAR_HUMAN	Q03405	Urokinase plasminogen activator surface receptor	CD87	ENSG00000011422	ENSP00000339328	35737	0.93406	Q4	Unclassified	Unclassified	Unclassified	Cell membrane;Cell projection, invadopodium membrane;Cell membrane (Lipid-anchor, GPI- anchor);Secreted	UniRef100_Q03405;UniRef90_Q03405;UniRef50_Q03405
PLXNA1	PLXA1_HUMAN	Q9UIW2	Plexin-A1		ENSG00000114554	ENSP00000377061	33730	0.881606	Q4	Unclassified	Other_receptors;Plexin	Other_receptors	Cell membrane (Single-pass type I membrane protein)	UniRef100_Q9UIW2;UniRef90_P70206;UniRef50_Q80UG2
PLXNA3	PLXA3_HUMAN	P51805	Plexin-A3		ENSG00000130827	ENSP00000358696	30571.5	0.79907	Q4	Unclassified	Other_receptors;Plexin	Other_receptors	Cell membrane (Single-pass type I membrane protein)	UniRef100_P51805;UniRef90_P70208;UniRef50_Q80UG2
PLXNB2	PLXB2_HUMAN	O15031	Plexin-B2		ENSG00000196576	ENSP00000352288;ENSP00000409171	33037	0.863598	Q4	Unclassified	Other_receptors;Plexin	Other_receptors	Cell membrane (Single-pass type I membrane protein)	UniRef100_O15031;UniRef90_O15031;UniRef50_B2RXS4
PLXND1	PLXD1_HUMAN	Q9Y4D7	Plexin-D1		ENSG00000004399	ENSP00000317128	32299	0.844206	Q4	Unclassified	Other_receptors;Plexin	Other_receptors	Cell membrane (Single-pass membrane protein)	UniRef100_Q9Y4D7;UniRef90_Q9Y4D7;UniRef50_Q9Y4D7
PQLC2	LAAT1_HUMAN	Q6ZP29	Lysosomal amino acid transporter 1 homolog		ENSG00000040487	ENSP00000364295;ENSP00000364297	30519	0.797737	Q4	Unclassified	Unclassified	Unclassified	Lysosome membrane (Multi-pass membrane protein)	UniRef100_Q6ZP29;UniRef90_Q6ZP29;UniRef50_Q6ZP29
PRNP	PRIO_HUMAN	P04156	Major prion protein	CD230	ENSG00000171867	ENSP00000368752;ENSP00000399376	37369	0.976687	Q4	Unclassified	Unclassified	Unclassified	Cell membrane (Lipid-anchor, GPI-anchor);Golgi apparatus;Cytoplasm;Nucleus	UniRef100_P04156;UniRef90_P04156;UniRef50_P04156
PROCR	EPCR_HUMAN	Q9UNN8	Endothelial protein C receptor	CD201	ENSG00000101000	ENSP00000216968	32250.5	0.843004	Q4	Unclassified	Unclassified	Unclassified	Membrane (Single-pass type I membrane protein)	UniRef100_Q9UNN8;UniRef90_Q9UNN8;UniRef50_Q9UNN8
PSEN1	PSN1_HUMAN	P49768	Presenilin-1		ENSG00000080815	ENSP00000326366	33626.5	0.878888	Q4	Unclassified	Unclassified	Unclassified	Cell surface;Endoplasmic reticulum membrane (Multi-pass membrane protein);Golgi apparatus membrane (Multi-pass membrane protein)	UniRef100_P49768;UniRef90_P49768;UniRef50_P49768
PTCH1	PTC1_HUMAN	Q13635	Protein patched homolog 1		ENSG00000185920	ENSP00000332353;ENSP00000449745;ENSP00000448843;ENSP00000447878;ENSP00000447008;ENSP00000447797	32028	0.837201	Q4	Receptors	Other_receptors;Patched	Other_receptors	Membrane (Multi-pass membrane protein)	UniRef100_Q13635;UniRef90_Q61115;UniRef50_Q61115
PTGER2	PE2R2_HUMAN	P43116	Prostaglandin E2 receptor EP2 subtype		ENSG00000125384	ENSP00000245457	31789	0.830929	Q4	Receptors	GPCR;Rhodopsin	GPCR	Cell membrane (Multi-pass membrane protein)	UniRef100_P43116;UniRef90_P43116;UniRef50_P43116
PTGFR	PF2R_HUMAN	P43088	Prostaglandin F2-alpha receptor		ENSG00000122420	ENSP00000359793;ENSP00000359794	30666.5	0.801552	Q4	Receptors	GPCR;Rhodopsin	GPCR	Cell membrane (Multi-pass membrane protein)	UniRef100_P43088;UniRef90_P43088;UniRef50_P43088
PTGFRN	FPRP_HUMAN	Q9P2B2	Prostaglandin F2 receptor negative regulator	CD315	ENSG00000134247	ENSP00000376899	32825	0.857953	Q4	Unclassified	Unclassified	Unclassified	Endoplasmic reticulum membrane (Single-pass type I membrane protein);Golgi apparatus, trans-Golgi network membrane (Single-pass type I membrane protein)	UniRef100_Q9P2B2;UniRef90_Q9P2B2;UniRef50_Q9P2B2
PTK7	PTK7_HUMAN	Q13308	Inactive tyrosine-protein kinase 7		ENSG00000112655	ENSP00000230419	34863.5	0.911244	Q4	Receptors	Kinase;Other	Kinase	Cell junction;Membrane (Single-pass type I membrane protein)	UniRef100_Q13308;UniRef90_Q13308;UniRef50_Q13308
PTPRA	PTPRA_HUMAN	P18433	Receptor-type tyrosine-protein phosphatase alpha		ENSG00000132670		37632	0.983535	Q4	Receptors	Other_receptors;ReceptorTypePhosphatases	Other_receptors	Membrane (Single-pass type I membrane protein)	UniRef100_P18433;UniRef90_P18433;UniRef50_P18433
PTPRF	PTPRF_HUMAN	P10586	Receptor-type tyrosine-protein phosphatase F		ENSG00000142949	ENSP00000353030	30988.5	0.809968	Q4	Receptors	Other_receptors;ReceptorTypePhosphatases	Other_receptors	Membrane (Single-pass type I membrane protein)	UniRef100_P10586;UniRef90_Q64604;UniRef50_Q64604
PTPRG	PTPRG_HUMAN	P23470	Receptor-type tyrosine-protein phosphatase gamma		ENSG00000144724	ENSP00000418112	34049.5	0.889943	Q4	Receptors	Other_receptors;ReceptorTypePhosphatases	Other_receptors	Membrane (Single-pass type I membrane protein)	UniRef100_P23470;UniRef90_P23470;UniRef50_P23470
PTPRJ	PTPRJ_HUMAN	Q12913	Receptor-type tyrosine-protein phosphatase eta	CD148	ENSG00000149177	ENSP00000400010	29530	0.771889	Q4	Receptors	Other_receptors;ReceptorTypePhosphatases	Other_receptors	Cell junction;Cell membrane (Single-pass type I membrane protein);Cell projection, ruffle membrane	UniRef100_Q12913;UniRef90_Q12913;UniRef50_Q12913
PTPRK	PTPRK_HUMAN	Q15262	Receptor-type tyrosine-protein phosphatase kappa		ENSG00000152894	ENSP00000357198	34898.5	0.912132	Q4	Receptors	Other_receptors;ReceptorTypePhosphatases	Other_receptors	Cell junction, adherens junction;Cell membrane (Single-pass type I membrane protein)	UniRef100_Q15262;UniRef90_Q15262;UniRef50_Q15262
PTPRM	PTPRM_HUMAN	P28827	Receptor-type tyrosine-protein phosphatase mu		ENSG00000173482	ENSP00000331418	36774	0.961163	Q4	Receptors	Other_receptors;ReceptorTypePhosphatases	Other_receptors	Membrane (Single-pass type I membrane protein)	UniRef100_P28827;UniRef90_P28827;UniRef50_Q15262
PTPRS	PTPRS_HUMAN	Q13332	Receptor-type tyrosine-protein phosphatase S		ENSG00000105426	ENSP00000349932;ENSP00000467537	33446.5	0.87434	Q4	Receptors	Other_receptors;ReceptorTypePhosphatases	Other_receptors	Membrane (Single-pass type I membrane protein)	UniRef100_Q13332;UniRef90_Q13332;UniRef50_Q13332
PTPRU	PTPRU_HUMAN	Q92729	Receptor-type tyrosine-protein phosphatase U		ENSG00000060656	ENSP00000334941	31571	0.825257	Q4	Receptors	Other_receptors;ReceptorTypePhosphatases	Other_receptors	Cell junction;Cell membrane (Single-pass type I membrane protein)	UniRef100_Q92729;UniRef90_Q92729;UniRef50_Q92729
PTTG1IP	PTTG_HUMAN	P53801	Pituitary tumor-transforming gene 1 protein-interacting protein		ENSG00000183255	ENSP00000328325	37385	0.977079	Q4	Unclassified	Unclassified	Unclassified	Cytoplasm;Membrane (Single-pass type I membrane protein);Nucleus	UniRef100_P53801;UniRef90_P53801;UniRef50_P53801
PVR	PVR_HUMAN	P15151	Poliovirus receptor	CD155	ENSG00000073008	ENSP00000402060	31255.5	0.816972	Q4	Receptors	IG;OtherPVR	IG	Cell membrane (Single-pass type I membrane protein);Secreted;Cell membrane (Single-pass type I membrane protein);Secreted	UniRef100_P15151;UniRef90_P15151;UniRef50_P15151
PVRL2	PVRL2_HUMAN	Q92692	Nectin-2	CD112	ENSG00000130202	ENSP00000252483	32368	0.846061	Q4	Receptors	IG;OtherPVR	IG	Cell membrane (Single-pass type I membrane protein)	UniRef100_Q92692;UniRef90_Q92692;UniRef50_Q92692
PVRL3	PVRL3_HUMAN	Q9NQS3	Nectin-3	CD113	ENSG00000177707	ENSP00000418070	37061.5	0.968637	Q4	Receptors	IG;OtherPVR	IG	Cell junction, synapse, postsynaptic cell membrane;Cell membrane (Single-pass membrane protein)	UniRef100_Q9NQS3;UniRef90_Q9JLB9;UniRef50_Q9JLB9
QSOX1	QSOX1_HUMAN	O00391	Sulfhydryl oxidase 1		ENSG00000116260	ENSP00000356574	34478.5	0.901207	Q4	Enzymes	1.8.3	Enzyme_1	Golgi apparatus membrane (Single- pass membrane protein);Secreted, extracellular space	UniRef100_O00391;UniRef90_O00391;UniRef50_O00391
RECK	RECK_HUMAN	O95980	Reversion-inducing cysteine-rich protein with Kazal motifs		ENSG00000122707	ENSP00000367202	37216.5	0.972688	Q4	Unclassified	Unclassified	Unclassified	Cell membrane (Lipid-anchor, GPI-anchor)	UniRef100_O95980;UniRef90_O95980;UniRef50_O95980
RELL1	RELL1_HUMAN	Q8IUW5	RELT-like protein 1		ENSG00000181826	ENSP00000313385;ENSP00000398778	37087	0.969317	Q4	Unclassified	Unclassified	Unclassified	Cell membrane (Single-pass type I membrane protein)	UniRef100_Q8IUW5;UniRef90_Q8IUW5;UniRef50_Q8IUW5
RGMB	RGMB_HUMAN	Q6NW40	RGM domain family member B		ENSG00000174136	ENSP00000423256	34942	0.913282	Q4	Unclassified	Unclassified	Unclassified	Cell membrane (Lipid-anchor, GPI-anchor);Membrane raft	UniRef100_Q6NW40;UniRef90_Q6NW40;UniRef50_Q6NW40
RNF13	RNF13_HUMAN	O43567	E3 ubiquitin-protein ligase RNF13		ENSG00000082996	ENSP00000341361;ENSP00000376628	36421	0.951937	Q4	Unclassified	Unclassified	Unclassified	Endoplasmic reticulum membrane;Golgi apparatus membrane;Late endosome membrane (Single- pass membrane protein);Lysosome membrane;Nucleus inner membrane	UniRef100_O43567;UniRef90_O43567;UniRef50_O43567
RNF130	GOLI_HUMAN	Q86XS8	E3 ubiquitin-protein ligase RNF130		ENSG00000113269	ENSP00000430999;ENSP00000430237	36156.5	0.945011	Q4	Unclassified	Unclassified	Unclassified	Cytoplasm;Membrane (Single-pass type I membrane protein)	UniRef100_Q86XS8;UniRef90_Q86XS8;UniRef50_Q86XS8
RNF149	RN149_HUMAN	Q8NC42	E3 ubiquitin-protein ligase RNF149		ENSG00000163162	ENSP00000295317	32361	0.8458	Q4	Unclassified	Unclassified	Unclassified	Membrane (Single-pass membrane protein)	UniRef100_Q8NC42;UniRef90_Q8NC42;UniRef50_Q8NC42
RNF167	RN167_HUMAN	Q9H6Y7	E3 ubiquitin-protein ligase RNF167		ENSG00000108523	ENSP00000262482;ENSP00000459324;ENSP00000458794;ENSP00000460190	34682.5	0.906513	Q4	Unclassified	Unclassified	Unclassified	Endomembrane system (Single-pass membrane protein)	UniRef100_Q9H6Y7;UniRef90_Q9H6Y7;UniRef50_Q9H6Y7
RNFT1	RNFT1_HUMAN	Q5M7Z0	RING finger and transmembrane domain-containing protein 1		ENSG00000189050	ENSP00000304670	29863.5	0.780592	Q4	Unclassified	Unknown_function;RNFT	Unknown_function	Membrane (Multi-pass membrane protein)	UniRef100_Q5M7Z0;UniRef90_Q5M7Z0;UniRef50_Q5M7Z0
ROBO1	ROBO1_HUMAN	Q9Y6N7	Roundabout homolog 1		ENSG00000169855	ENSP00000420321	34311	0.896843	Q4	Unclassified	IG;OtherROBO	IG	Membrane (Single-pass type I membrane protein)	UniRef100_Q9Y6N7;UniRef90_Q9Y6N7;UniRef50_Q9Y6N7
ROR1	ROR1_HUMAN	Q01973	Tyrosine-protein kinase transmembrane receptor ROR1		ENSG00000185483	ENSP00000360120	33403	0.873086	Q4	Unclassified	Kinase;Other	Kinase	Membrane (Single-pass type I membrane protein)	UniRef100_Q01973;UniRef90_Q01973;UniRef50_Q01973
RPN1	RPN1_HUMAN	P04843	Dolichyl-diphosphooligosaccharide--protein glycosyltransferase subunit 1		ENSG00000163902	ENSP00000296255	38064	0.994825	Q4	Unclassified	2.4.1	Enzyme_2	Endoplasmic reticulum membrane (Single-pass type I membrane protein);Melanosome	UniRef100_P04843;UniRef90_P04843;UniRef50_P04843
RYK	RYK_HUMAN	P34925	Tyrosine-protein kinase RYK		ENSG00000163785	ENSP00000296084	37161	0.971225	Q4	Unclassified	Kinase;Other	Kinase	Cytoplasm;Membrane (Single-pass type I membrane protein);Nucleus	UniRef100_P34925;UniRef90_P34925;UniRef50_P34925
S1PR1	S1PR1_HUMAN	P21453	Sphingosine 1-phosphate receptor 1	CD363	ENSG00000170989	ENSP00000305416	35034	0.91566	Q4	Unclassified	GPCR;Rhodopsin	GPCR	Cell membrane (Multi-pass membrane protein);Endosome;Membrane raft	UniRef100_P21453;UniRef90_P21453;UniRef50_P21453
SCAP	SCAP_HUMAN	Q12770	Sterol regulatory element-binding protein cleavage-activating protein		ENSG00000114650	ENSP00000265565	34906	0.912289	Q4	Unclassified	Unclassified	Unclassified	Cytoplasmic vesicle, COPII-coated vesicle membrane (Multi-pass membrane protein);Endoplasmic reticulum membrane (Multi-pass membrane protein);Golgi apparatus membrane (Multi-pass membrane protein)	UniRef100_Q12770;UniRef90_P97260;UniRef50_P97260
SCARB1	SCRB1_HUMAN	Q8WTV0	Scavenger receptor class B member 1		ENSG00000073060	ENSP00000414979	32116.5	0.839449	Q4	Unclassified	SCAR;Class_B	SCAR	Cell membrane (Multi-pass membrane protein);Membrane, caveola (Multi-pass membrane protein)	UniRef100_Q8WTV0;UniRef90_Q8WTV0;UniRef50_Q8WTV0
SCARB2	SCRB2_HUMAN	Q14108	Lysosome membrane protein 2		ENSG00000138760	ENSP00000264896	35335	0.92358	Q4	Unclassified	SCAR;Class_B	SCAR	Lysosome membrane (Multi-pass membrane protein)	UniRef100_Q14108;UniRef90_Q14108;UniRef50_Q14108
SCARF2	SREC2_HUMAN	Q96GP6	Scavenger receptor class F member 2		ENSG00000244486	ENSP00000477564	33261	0.8694	Q4	Receptors	SCAR;Class_F	SCAR	Membrane (Single-pass type I membrane protein)	UniRef100_Q96GP6;UniRef90_Q96GP6;UniRef50_Q96GP6
SCN8A	SCN8A_HUMAN	Q9UQD0	Sodium channel protein type 8 subunit alpha				30314	0.792405	Q4	Transporters	Channels;Voltage_gated_ion_channels;SodiumChannels	Channels	Membrane (Multi-pass membrane protein);Cytoplasmic vesicle	UniRef100_Q9UQD0;UniRef90_Q9WTU3;UniRef50_P35498
SCN9A	SCN9A_HUMAN	Q15858	Sodium channel protein type 9 subunit alpha		ENSG00000169432	ENSP00000304748;ENSP00000386330;ENSP00000413212	29408.5	0.768648	Q4	Transporters	Channels;Voltage_gated_ion_channels;SodiumChannels	Channels	Membrane (Multi-pass membrane protein)	UniRef100_Q15858;UniRef90_Q15858;UniRef50_P35498
SDC1	SDC1_HUMAN	P18827	Syndecan-1	CD138	ENSG00000115884	ENSP00000254351;ENSP00000370542	29116.5	0.761042	Q4	Receptors	Other_receptors;Syndecan	Other_receptors	Membrane (Single-pass type I membrane protein);Secreted	UniRef100_P18827;UniRef90_P18827;UniRef50_P18827
SDC2	SDC2_HUMAN	P34741	Syndecan-2	CD362	ENSG00000169439	ENSP00000307046	35048.5	0.916131	Q4	Receptors	Other_receptors;Syndecan	Other_receptors	Membrane (Single-pass type I membrane protein)	UniRef100_P34741;UniRef90_P34741;UniRef50_P34741
SECTM1	SCTM1_HUMAN	Q8WVN6	Secreted and transmembrane protein 1		ENSG00000141574	ENSP00000269389	31831	0.832	Q4	Unclassified	Unclassified	Unclassified	Cell membrane (Single-pass type I membrane protein);Secreted	UniRef100_Q8WVN6;UniRef90_Q8WVN6;UniRef50_Q8WVN6
SEMA5A	SEM5A_HUMAN	Q13591	Semaphorin-5A		ENSG00000112902	ENSP00000371936	35987.5	0.940568	Q4	Miscellaneous	Ligand;Semaphorins	Ligand	Membrane (Single-pass type I membrane protein)	UniRef100_Q13591;UniRef90_Q13591;UniRef50_Q62217
SEMA7A	SEM7A_HUMAN	O75326	Semaphorin-7A	CD108	ENSG00000138623	ENSP00000261918	30271	0.791229	Q4	Unclassified	Unclassified	Unclassified	Cell membrane (Lipid- anchor, GPI-anchor|Extracellular side	UniRef100_O75326;UniRef90_O75326;UniRef50_O75326
SERINC1	SERC1_HUMAN	Q9NRX5	Serine incorporator 1		ENSG00000111897	ENSP00000342962	36182	0.945664	Q4	Unclassified	Other_transporters;SERINC	Other_transporters	Endoplasmic reticulum membrane (Multi-pass membrane protein)	UniRef100_Q9NRX5;UniRef90_Q9NRX5;UniRef50_Q9NRX5
SERINC2	SERC2_HUMAN	Q96SA4	Serine incorporator 2		ENSG00000168528	ENSP00000362813	37224.5	0.972897	Q4	Unclassified	Other_transporters;SERINC	Other_transporters	Membrane (Multi-pass membrane protein)	UniRef100_Q96SA4;UniRef90_Q96SA4;UniRef50_Q96SA4
SERINC3	SERC3_HUMAN	Q13530	Serine incorporator 3		ENSG00000132824	ENSP00000255175;ENSP00000340243	37662	0.984319	Q4	Unclassified	Other_transporters;SERINC	Other_transporters	Cell membrane (Multi-pass membrane protein)	UniRef100_Q13530;UniRef90_Q13530;UniRef50_Q9NRX5
SERINC5	SERC5_HUMAN	Q86VE9	Serine incorporator 5		ENSG00000164300		30214.5	0.789765	Q4	Unclassified	Other_transporters;SERINC	Other_transporters	Endoplasmic reticulum membrane (Multi-pass membrane protein)	UniRef100_Q86VE9;UniRef90_Q86VE9;UniRef50_Q86VE9
SGCB	SGCB_HUMAN	Q16585	Beta-sarcoglycan		ENSG00000163069	ENSP00000370839	37035	0.967958	Q4	Unclassified	StructuralAndAdhesion;Sarcoglycan	StructuralAndAdhesion	Cell membrane, sarcolemma (Single-pass type II membrane protein);Cytoplasm, cytoskeleton	UniRef100_Q16585;UniRef90_Q16585;UniRef50_Q16585
SGCD	SGCD_HUMAN	Q92629	Delta-sarcoglycan		ENSG00000170624	ENSP00000403003	31948	0.835111	Q4	Unclassified	StructuralAndAdhesion;Sarcoglycan	StructuralAndAdhesion	Cell membrane, sarcolemma (Single-pass type II membrane protein);Cytoplasm, cytoskeleton	UniRef100_Q92629;UniRef90_Q92629;UniRef50_Q92629
SGCE	SGCE_HUMAN	O43556	Epsilon-sarcoglycan		ENSG00000127990	ENSP00000265735	34653	0.905729	Q4	Unclassified	StructuralAndAdhesion;Sarcoglycan	StructuralAndAdhesion	Cell membrane, sarcolemma (Single-pass membrane protein);Cell projection, dendrite;Cytoplasm, cytoskeleton;Golgi apparatus	UniRef100_O43556;UniRef90_O43556;UniRef50_O43556
SHISA4	SHSA4_HUMAN	Q96DD7	Protein shisa-4		ENSG00000198892	ENSP00000355064	31281.5	0.817574	Q4	Unclassified	Unclassified	Unclassified	Membrane (Single-pass type I membrane protein)	UniRef100_Q96DD7;UniRef90_Q96DD7;UniRef50_Q96DD7
SIDT2	SIDT2_HUMAN	Q8NBJ9	SID1 transmembrane family member 2		ENSG00000149577	ENSP00000314023;ENSP00000482762	35781	0.935158	Q4	Unclassified	Unclassified	Unclassified	Lysosome membrane (Multi-pass membrane protein)	UniRef100_Q8NBJ9;UniRef90_Q8CIF6;UniRef50_Q8CIF6
SIRPA	SHPS1_HUMAN	P78324	Tyrosine-protein phosphatase non-receptor type substrate 1	CD172a	ENSG00000198053	ENSP00000348307;ENSP00000351621;ENSP00000382941	34718.5	0.907506	Q4	Unclassified	Other;SIRP	Other	Membrane (Single-pass type I membrane protein)	UniRef100_P78324;UniRef90_P78324;UniRef50_P78324
SLC10A3	P3_HUMAN	P09131	P3 protein		ENSG00000126903	ENSP00000263512;ENSP00000377212	32747	0.855993	Q4	Unclassified	SLC;Other;SLC10	SLC	Membrane (Multi-pass membrane protein)	UniRef100_P09131;UniRef90_P09131;UniRef50_P09131
SLC11A2	NRAM2_HUMAN	P49281	Natural resistance-associated macrophage protein 2		ENSG00000110911	ENSP00000262051;ENSP00000449008;ENSP00000446769	32565	0.851158	Q4	Unclassified	SLC;Other;SLC11	SLC	Endosome membrane (Multi-pass membrane protein);Mitochondrion outer membrane (Multi-pass membrane protein)	UniRef100_P49281;UniRef90_P49281;UniRef50_P49281
SLC12A2	S12A2_HUMAN	P55011	Solute carrier family 12 member 2		ENSG00000064651	ENSP00000262461	31758.5	0.830145	Q4	Unclassified	SLC;APC;SLC12	SLC	Membrane (Multi-pass membrane protein)	UniRef100_P55011;UniRef90_P55011;UniRef50_P55011
SLC12A4	S12A4_HUMAN	Q9UP95	Solute carrier family 12 member 4		ENSG00000124067	ENSP00000318557	30881	0.807145	Q4	Unclassified	SLC;APC;SLC12	SLC	Membrane (Multi-pass membrane protein)	UniRef100_Q9UP95;UniRef90_Q9UP95;UniRef50_Q9UHW9
SLC12A6	S12A6_HUMAN	Q9UHW9	Solute carrier family 12 member 6		ENSG00000140199	ENSP00000346112;ENSP00000453473;ENSP00000454168	32382	0.846532	Q4	Unclassified	SLC;APC;SLC12	SLC	Basolateral cell membrane (Multi-pass membrane protein)	UniRef100_Q9UHW9;UniRef90_Q9UHW9;UniRef50_Q9UHW9
SLC12A8	S12A8_HUMAN	A0AV02	Solute carrier family 12 member 8		ENSG00000221955	ENSP00000377112;ENSP00000415713;ENSP00000418783	31061.5	0.81185	Q4	Transporters	SLC;APC;SLC12	SLC	Membrane (Multi-pass membrane protein)	UniRef100_A0AV02;UniRef90_A0AV02;UniRef50_A0AV02
SLC15A4	S15A4_HUMAN	Q8N697	Solute carrier family 15 member 4		ENSG00000139370	ENSP00000266771	35553.5	0.929225	Q4	Transporters	SLC;MFS;SLC15	SLC	Membrane (Multi-pass membrane protein)	UniRef100_Q8N697;UniRef90_Q8N697;UniRef50_Q8N697
SLC16A1	MOT1_HUMAN	P53985	Monocarboxylate transporter 1		ENSG00000155380	ENSP00000358640;ENSP00000441065	33449.5	0.874392	Q4	Transporters	SLC;MFS;SLC16	SLC	Cell membrane (Multi- pass membrane protein)	UniRef100_P53985;UniRef90_P53985;UniRef50_P53985
SLC16A4	MOT5_HUMAN	O15374	Monocarboxylate transporter 5		ENSG00000168679	ENSP00000358794	37307.5	0.975067	Q4	Transporters	SLC;MFS;SLC16	SLC	Cell membrane (Multi-pass membrane protein)	UniRef100_O15374;UniRef90_O15374;UniRef50_O15374
SLC16A5	MOT6_HUMAN	O15375	Monocarboxylate transporter 6		ENSG00000170190	ENSP00000330141;ENSP00000390564;ENSP00000463434	29929.5	0.782317	Q4	Transporters	SLC;MFS;SLC16	SLC	Cell membrane (Multi-pass membrane protein)	UniRef100_O15375;UniRef90_O15375;UniRef50_O15375
SLC16A6	MOT7_HUMAN	O15403	Monocarboxylate transporter 7		ENSG00000108932	ENSP00000319991;ENSP00000462985	33457.5	0.874549	Q4	Transporters	SLC;MFS;SLC16	SLC	Cell membrane (Multi-pass membrane protein)	UniRef100_O15403;UniRef90_O15403;UniRef50_O15403
SLC16A7	MOT2_HUMAN	O60669	Monocarboxylate transporter 2		ENSG00000118596	ENSP00000261187;ENSP00000448071;ENSP00000448742;ENSP00000449547	30375.5	0.793947	Q4	Transporters	SLC;MFS;SLC16	SLC	Cell membrane (Multi-pass membrane protein)	UniRef100_O60669;UniRef90_O60669;UniRef50_O60669
SLC17A5	S17A5_HUMAN	Q9NRA2	Sialin		ENSG00000119899	ENSP00000348019	33653.5	0.879619	Q4	Transporters	SLC;MFS;SLC17	SLC	Cell membrane (Multi-pass membrane protein);Cytoplasmic vesicle, secretory vesicle, synaptic vesicle membrane;Lysosome membrane (Multi-pass membrane protein)	UniRef100_Q9NRA2;UniRef90_Q9NRA2;UniRef50_Q9NRA2
SLC19A1	S19A1_HUMAN	P41440	Folate transporter 1		ENSG00000173638	ENSP00000308895	29579.5	0.773274	Q4	Transporters	SLC;MFS;SLC19	SLC	Membrane (Multi-pass membrane protein)	UniRef100_P41440;UniRef90_P41440;UniRef50_P41440
SLC19A2	S19A2_HUMAN	O60779	Thiamine transporter 1		ENSG00000117479	ENSP00000236137	31261	0.817103	Q4	Transporters	SLC;MFS;SLC19	SLC	Membrane (Multi-pass membrane protein)	UniRef100_O60779;UniRef90_O60779;UniRef50_O60779
SLC1A5	AAAT_HUMAN	Q15758	Neutral amino acid transporter B(0)		ENSG00000105281	ENSP00000444408	34713.5	0.907323	Q4	Transporters	SLC;Other;SLC1	SLC	Cell membrane (Multi-pass membrane protein);Melanosome	UniRef100_Q15758;UniRef90_Q15758;UniRef50_Q15758
SLC20A2	S20A2_HUMAN	Q08357	Sodium-dependent phosphate transporter 2		ENSG00000168575	ENSP00000340465;ENSP00000429712;ENSP00000429754	35639.5	0.931551	Q4	Transporters	SLC;Other;SLC20	SLC	Cell membrane (Multi-pass membrane protein)	UniRef100_Q08357;UniRef90_Q08357;UniRef50_Q08357
SLC22A17	S22AH_HUMAN	Q8WUG5	Solute carrier family 22 member 17		ENSG00000092096	ENSP00000206544;ENSP00000380437	31992.5	0.836208	Q4	Transporters	SLC;MFS;SLC22	SLC	Cell membrane (Multi-pass membrane protein);Vacuole membrane (Multi-pass membrane protein)	UniRef100_Q8WUG5;UniRef90_Q8WUG5;UniRef50_Q8WUG5
SLC26A2	S26A2_HUMAN	P50443	Sulfate transporter		ENSG00000155850	ENSP00000286298	29461.5	0.770111	Q4	Transporters	SLC;APC;SLC26	SLC	Membrane (Multi-pass membrane protein)	UniRef100_P50443;UniRef90_P50443;UniRef50_P50443
SLC29A1	S29A1_HUMAN	Q99808	Equilibrative nucleoside transporter 1		ENSG00000112759	ENSP00000360773;ENSP00000360778;ENSP00000360789;ENSP00000360796;ENSP00000360805;ENSP00000360820;ENSP00000377424;ENSP00000377427;ENSP00000392668	30199.5	0.789373	Q4	Transporters	SLC;MFS;SLC29	SLC	Apical cell membrane (Multi-pass membrane protein);Basolateral cell membrane (Multi-pass membrane protein);Cell membrane (Multi-pass membrane protein)	UniRef100_Q99808;UniRef90_Q99808;UniRef50_Q99808
SLC2A1	GTR1_HUMAN	P11166	Solute carrier family 2, facilitated glucose transporter member 1		ENSG00000117394	ENSP00000416293	31601	0.825911	Q4	Transporters	SLC;MFS;SLC2	SLC	Cell membrane (Multi-pass membrane protein);Melanosome	UniRef100_P11166;UniRef90_P11166;UniRef50_P11166
SLC2A10	GTR10_HUMAN	O95528	Solute carrier family 2, facilitated glucose transporter member 10		ENSG00000197496	ENSP00000352216	33583.5	0.877868	Q4	Transporters	SLC;MFS;SLC2	SLC	Cytoplasm, perinuclear region;Endomembrane system (Multi-pass membrane protein)	UniRef100_O95528;UniRef90_O95528;UniRef50_O95528
SLC2A12	GTR12_HUMAN	Q8TD20	Solute carrier family 2, facilitated glucose transporter member 12		ENSG00000146411	ENSP00000275230	33057	0.86399	Q4	Transporters	SLC;MFS;SLC2	SLC	Cytoplasm, perinuclear region;Endomembrane system (Multi- pass membrane protein)	UniRef100_Q8TD20;UniRef90_Q8TD20;UniRef50_Q8TD20
SLC2A14	GTR14_HUMAN	Q8TDB8	Solute carrier family 2, facilitated glucose transporter member 14		ENSG00000173262	ENSP00000379834;ENSP00000440480;ENSP00000482927	36041.5	0.941979	Q4	Transporters	SLC;MFS;SLC2	SLC	Membrane (Multi-pass membrane protein)	UniRef100_Q8TDB8;UniRef90_P11169;UniRef50_P14672
SLC2A3	GTR3_HUMAN	P11169	Solute carrier family 2, facilitated glucose transporter member 3		ENSG00000059804	ENSP00000075120	33310	0.870786	Q4	Transporters	SLC;MFS;SLC2	SLC	Membrane (Multi-pass membrane protein)	UniRef100_P11169;UniRef90_P11169;UniRef50_P14672
SLC31A1	COPT1_HUMAN	O15431	High affinity copper uptake protein 1		ENSG00000136868	ENSP00000363329	37495	0.979954	Q4	Transporters	SLC;Other;SLC31	SLC	Cell membrane (Multi-pass membrane protein)	UniRef100_O15431;UniRef90_O15431;UniRef50_O15431
SLC33A1	ACATN_HUMAN	O00400	Acetyl-coenzyme A transporter 1		ENSG00000169359	ENSP00000352456;ENSP00000376587	30144.5	0.787962	Q4	Transporters	SLC;Other;SLC33	SLC	Endoplasmic reticulum membrane (Multi-pass membrane protein)	UniRef100_O00400;UniRef90_O00400;UniRef50_O00400
SLC35A5	S35A5_HUMAN	Q9BS91	Probable UDP-sugar transporter protein SLC35A5		ENSG00000138459	ENSP00000417654	35327.5	0.92337	Q4	Transporters	SLC;DMT;SLC35	SLC	Membrane (Multi-pass membrane protein)	UniRef100_Q9BS91;UniRef90_Q9BS91;UniRef50_Q9BS91
SLC36A1	S36A1_HUMAN	Q7Z2H8	Proton-coupled amino acid transporter 1		ENSG00000123643	ENSP00000243389;ENSP00000428140	29825	0.779625	Q4	Transporters	SLC;APC;SLC36	SLC	Cell membrane (Multi-pass membrane protein);Lysosome membrane (Multi-pass membrane protein)	UniRef100_Q7Z2H8;UniRef90_Q7Z2H8;UniRef50_Q495M3
SLC37A3	SPX3_HUMAN	Q8NCC5	Sugar phosphate exchanger 3		ENSG00000157800	ENSP00000321498	34636	0.905285	Q4	Transporters	SLC;MFS;SLC37	SLC	Membrane (Multi-pass membrane protein)	UniRef100_Q8NCC5;UniRef90_Q8NCC5;UniRef50_Q8NCC5
SLC37A4	G6PT1_HUMAN	O43826	Glucose-6-phosphate translocase				29845	0.780095	Q4	Transporters	SLC;MFS;SLC37	SLC	Endoplasmic reticulum membrane (Multi-pass membrane protein)	UniRef100_O43826;UniRef90_O43826;UniRef50_O43826
SLC38A1	S38A1_HUMAN	Q9H2H9	Sodium-coupled neutral amino acid transporter 1		ENSG00000111371	ENSP00000381634;ENSP00000398142;ENSP00000447853;ENSP00000449607	34807.5	0.909754	Q4	Transporters	SLC;APC;SLC38	SLC	Cell membrane (Multi-pass membrane protein)	UniRef100_Q9H2H9;UniRef90_Q9H2H9;UniRef50_Q9H2H9
SLC38A2	S38A2_HUMAN	Q96QD8	Sodium-coupled neutral amino acid transporter 2		ENSG00000134294	ENSP00000256689	37710	0.985573	Q4	Transporters	SLC;APC;SLC38	SLC	Cell membrane (Multi-pass membrane protein)	UniRef100_Q96QD8;UniRef90_Q96QD8;UniRef50_Q96QD8
SLC38A5	S38A5_HUMAN	Q8WUX1	Sodium-coupled neutral amino acid transporter 5		ENSG00000017483	ENSP00000471683;ENSP00000481291	34443.5	0.900293	Q4	Transporters	SLC;APC;SLC38	SLC	Cell membrane (Multi-pass membrane protein)	UniRef100_Q8WUX1;UniRef90_Q8WUX1;UniRef50_Q99624
SLC39A10	S39AA_HUMAN	Q9ULF5	Zinc transporter ZIP10		ENSG00000196950	ENSP00000352655;ENSP00000386766	30980.5	0.809759	Q4	Transporters	SLC;Other;SLC39	SLC	Membrane (Multi-pass membrane protein)	UniRef100_Q9ULF5;UniRef90_Q9ULF5;UniRef50_Q9ULF5
SLC39A14	S39AE_HUMAN	Q15043	Zinc transporter ZIP14		ENSG00000104635	ENSP00000289952;ENSP00000370635	30535	0.798129	Q4	Unclassified	Unclassified	Unclassified	Cell membrane (Multi-pass membrane protein);Cell projection, lamellipodium	UniRef100_Q15043;UniRef90_Q15043;UniRef50_Q15043
SLC39A4	S39A4_HUMAN	Q6P5W5	Zinc transporter ZIP4		ENSG00000147804	ENSP00000301305	33542.5	0.876692	Q4	Unclassified	SLC;Other;SLC39	SLC	Cell membrane (Multi-pass membrane protein);Recycling endosome membrane (Multi- pass membrane protein)	UniRef100_Q6P5W5;UniRef90_Q6P5W5;UniRef50_Q6P5W5
SLC39A6	S39A6_HUMAN	Q13433	Zinc transporter ZIP6		ENSG00000141424	ENSP00000269187;ENSP00000465915	37037.5	0.96801	Q4	Unclassified	SLC;Other;SLC39	SLC	Cell membrane (Multi-pass membrane protein)	UniRef100_Q13433;UniRef90_Q13433;UniRef50_Q13433
SLC39A8	S39A8_HUMAN	Q9C0K1	Zinc transporter ZIP8		ENSG00000138821	ENSP00000349174;ENSP00000378310	31004.5	0.810439	Q4	Unclassified	SLC;Other;SLC39	SLC	Membrane (Multi-pass membrane protein)	UniRef100_Q9C0K1;UniRef90_Q9C0K1;UniRef50_Q9C0K1
SLC39A9	S39A9_HUMAN	Q9NUM3	Zinc transporter ZIP9		ENSG00000029364	ENSP00000336887;ENSP00000450639	34622	0.904945	Q4	Unclassified	SLC;Other;SLC39	SLC	Membrane (Multi-pass membrane protein)	UniRef100_Q9NUM3;UniRef90_Q9NUM3;UniRef50_Q9NUM3
SLC3A2	4F2_HUMAN	P08195	4F2 cell-surface antigen heavy chain	CD98	ENSG00000168003	ENSP00000367122	36050	0.942214	Q4	Unclassified	SLC;Other;SLC3	SLC	Apical cell membrane (Single-pass type II membrane protein);Melanosome	UniRef100_P08195;UniRef90_P08195;UniRef50_P08195
SLC41A1	S41A1_HUMAN	Q8IVJ1	Solute carrier family 41 member 1		ENSG00000133065	ENSP00000356105	35762	0.934661	Q4	Unclassified	SLC;Other;SLC41	SLC	Cell membrane (Multi-pass membrane protein)	UniRef100_Q8IVJ1;UniRef90_Q8IVJ1;UniRef50_Q8IVJ1
SLC41A2	S41A2_HUMAN	Q96JW4	Solute carrier family 41 member 2		ENSG00000136052	ENSP00000258538	31696.5	0.828498	Q4	Unclassified	SLC;Other;SLC41	SLC	Cell membrane (Multi-pass membrane protein)	UniRef100_Q96JW4;UniRef90_Q96JW4;UniRef50_Q96JW4
SLC43A1	LAT3_HUMAN	O75387	Large neutral amino acids transporter small subunit 3		ENSG00000149150	ENSP00000278426;ENSP00000435673	30758	0.803931	Q4	Unclassified	SLC;MFS;SLC43	SLC	Membrane (Multi-pass membrane protein)	UniRef100_O75387;UniRef90_O75387;UniRef50_O75387
SLC43A3	S43A3_HUMAN	Q8NBI5	Solute carrier family 43 member 3		ENSG00000134802	ENSP00000337561;ENSP00000378555;ENSP00000378556;ENSP00000436254	34147.5	0.89253	Q4	Unclassified	SLC;MFS;SLC43	SLC	Membrane (Multi-pass membrane protein)	UniRef100_Q8NBI5;UniRef90_Q8NBI5;UniRef50_Q8NBI5
SLC44A1	CTL1_HUMAN	Q8WWI5	Choline transporter-like protein 1	CD92	ENSG00000070214	ENSP00000363852;ENSP00000433072	34880.5	0.911636	Q4	Unclassified	SLC;Other;SLC44	SLC	Cell membrane (Multi-pass membrane protein);Mitochondrion outer membrane (Multi- pass membrane protein)	UniRef100_Q8WWI5;UniRef90_Q8WWI5;UniRef50_Q8WWI5
SLC44A2	CTL2_HUMAN	Q8IWA5	Choline transporter-like protein 2		ENSG00000129353	ENSP00000336888	36465.5	0.953087	Q4	Unclassified	SLC;Other;SLC44	SLC	Membrane (Multi-pass membrane protein)	UniRef100_Q8IWA5;UniRef90_Q8IWA5;UniRef50_Q8IWA5
SLC4A7	S4A7_HUMAN	Q9Y6M7	Sodium bicarbonate cotransporter 3		ENSG00000033867	ENSP00000295736	32915	0.860358	Q4	Unclassified	SLC;APC;SLC4	SLC	Apical cell membrane (Multi-pass membrane protein);Basolateral cell membrane (Multi-pass membrane protein);Cell projection, stereocilium	UniRef100_Q9Y6M7;UniRef90_Q9Y6M7;UniRef50_Q9Y6M7
SLC5A3	SC5A3_HUMAN	P53794	Sodium/myo-inositol cotransporter		ENSG00000198743	ENSP00000370543	31747.5	0.829883	Q4	Unclassified	SLC;APC;SLC5	Unclassified	Membrane (Multi-pass membrane protein)	UniRef100_P53794;UniRef90_P53794;UniRef50_P53794
SLC6A15	S6A15_HUMAN	Q9H2J7	Sodium-dependent neutral amino acid transporter B(0)AT2		ENSG00000072041	ENSP00000266682	32006	0.836548	Q4	Unclassified	SLC;Other;SLC6	SLC	Membrane (Multi-pass membrane protein)	UniRef100_Q9H2J7;UniRef90_Q9H2J7;UniRef50_Q9H2J7
SLC6A6	SC6A6_HUMAN	P31641	Sodium- and chloride-dependent taurine transporter		ENSG00000131389	ENSP00000480890	32519	0.850086	Q4	Unclassified	SLC;Other;SLC6	SLC	Cell membrane (Multi-pass membrane protein)	UniRef100_P31641;UniRef90_P31641;UniRef50_P31641
SLC6A8	SC6A8_HUMAN	P48029	Sodium- and chloride-dependent creatine transporter 1		ENSG00000130821	ENSP00000253122	36364	0.950395	Q4	Transporters	SLC;Other;SLC6	SLC	Membrane (Multi-pass membrane protein)	UniRef100_P48029;UniRef90_P48029;UniRef50_P48029
SLC6A9	SC6A9_HUMAN	P48067	Sodium- and chloride-dependent glycine transporter 1		ENSG00000196517	ENSP00000353791	29066	0.759657	Q4	Transporters	SLC;Other;SLC6	SLC	Membrane (Multi-pass membrane protein)	UniRef100_P48067;UniRef90_P28571;UniRef50_P28571
SLC7A1	CTR1_HUMAN	P30825	High affinity cationic amino acid transporter 1		ENSG00000139514	ENSP00000370128	34735	0.907872	Q4	Transporters	SLC;APC;SLC7	SLC	Cell membrane (Multi-pass membrane protein)	UniRef100_P30825;UniRef90_P30825;UniRef50_P30825
SLC7A5	LAT1_HUMAN	Q01650	Large neutral amino acids transporter small subunit 1		ENSG00000103257	ENSP00000261622;ENSP00000454323	35064	0.916445	Q4	Transporters	SLC;APC;SLC7	SLC	Apical cell membrane (Multi-pass membrane protein);Cytoplasm, cytosol	UniRef100_Q01650;UniRef90_Q01650;UniRef50_Q01650
SLC7A6	YLAT2_HUMAN	Q92536	Y+L amino acid transporter 2		ENSG00000103064	ENSP00000219343;ENSP00000455064	32861.5	0.85892	Q4	Transporters	SLC;APC;SLC7	SLC	Basolateral cell membrane (Multi- pass membrane protein)	UniRef100_Q92536;UniRef90_Q92536;UniRef50_Q9UM01
SLC8B1	NCKX6_HUMAN	Q6J4K2	Sodium/potassium/calcium exchanger 6, mitochondrial		ENSG00000089060	ENSP00000202831;ENSP00000447091	31703.5	0.828655	Q4	Transporters	SLC;Other;SLC24	SLC	Cell membrane (Multi-pass membrane protein);Mitochondrion inner membrane (Multi-pass membrane protein)	UniRef100_Q6J4K2;UniRef90_Q6J4K2;UniRef50_Q6J4K2
SLC9A1	SL9A1_HUMAN	P19634	Sodium/hydrogen exchanger 1		ENSG00000090020	ENSP00000263980	32418	0.847368	Q4	Transporters	SLC;Other;SLC9	SLC	Cell membrane (Multi-pass membrane protein);Endoplasmic reticulum membrane (Multi-pass membrane protein);Membrane (Multi-pass membrane protein)	UniRef100_P19634;UniRef90_P19634;UniRef50_P19634
SLC9A6	SL9A6_HUMAN	Q92581	Sodium/hydrogen exchanger 6		ENSG00000198689	ENSP00000359732	34884.5	0.911792	Q4	Transporters	SLC;Other;SLC9	SLC	Endosome membrane (Multi-pass membrane protein)	UniRef100_Q92581;UniRef90_Q92581;UniRef50_Q92581
SLCO3A1	SO3A1_HUMAN	Q9UIG8	Solute carrier organic anion transporter family member 3A1		ENSG00000176463	ENSP00000320634	28941	0.756547	Q4	Transporters	SLC;MFS;SLCO	SLC	Cell membrane (Multi-pass membrane protein)	UniRef100_Q9UIG8;UniRef90_Q9UIG8;UniRef50_Q9UIG8
SORT1	SORT_HUMAN	Q99523	Sortilin		ENSG00000134243	ENSP00000256637	35618	0.930924	Q4	Receptors	Other_receptors;VPS10R	Other_receptors	Cell membrane (Single-pass type I membrane protein|Extracellular side;Endoplasmic reticulum membrane (Single-pass type I membrane protein);Endosome membrane (Single-pass type I membrane protein);Golgi apparatus, Golgi stack membrane (Single-pass type I membrane protein);Lysosome membrane (Single-pass type I membrane protein);Membrane (Single-pass type I membrane protein);Nucleus membrane (Single-…	UniRef100_Q99523;UniRef90_Q99523;UniRef50_Q99523
SPPL2A	SPP2A_HUMAN	Q8TCT8	Signal peptide peptidase-like 2A		ENSG00000138600	ENSP00000261854	36656	0.958079	Q4	Unclassified	Unclassified	Unclassified	Cell membrane;Late endosome membrane (Multi- pass membrane protein);Lysosome membrane (Multi-pass membrane protein)	UniRef100_Q8TCT8;UniRef90_Q8TCT8;UniRef50_Q8TCT8
SSPN	SSPN_HUMAN	Q14714	Sarcospan		ENSG00000123096	ENSP00000242729	32815.5	0.857796	Q4	Unclassified	Unclassified	Unclassified	Cell junction, synapse, postsynaptic cell membrane (Multi-pass membrane protein);Cell membrane (Multi-pass membrane protein);Cell membrane, sarcolemma	UniRef100_Q14714;UniRef90_Q14714;UniRef50_Q14714
SSR1	SSRA_HUMAN	P43307	Translocon-associated protein subunit alpha		ENSG00000124783	ENSP00000244763	37066	0.968742	Q4	Unclassified	Unclassified	Unclassified	Endoplasmic reticulum membrane (Single-pass type I membrane protein)	UniRef100_P43307;UniRef90_P43307;UniRef50_P43307
STIM1	STIM1_HUMAN	Q13586	Stromal interaction molecule 1		ENSG00000167323	ENSP00000300737	34806.5	0.909754	Q4	Unclassified	Unclassified	Unclassified	Cell membrane (Single-pass type I membrane protein);Cytoplasm, cytoskeleton;Endoplasmic reticulum membrane (Single-pass type I membrane protein)	UniRef100_Q13586;UniRef90_Q13586;UniRef50_Q13586
STS	STS_HUMAN	P08842	Steryl-sulfatase		ENSG00000101846	ENSP00000217961	32639.5	0.85317	Q4	Enzymes	3.1.6	Enzyme_3	Endoplasmic reticulum membrane (Multi-pass membrane protein)	UniRef100_P08842;UniRef90_P08842;UniRef50_P08842
STT3B	STT3B_HUMAN	Q8TCJ2	Dolichyl-diphosphooligosaccharide--protein glycosyltransferase subunit STT3B		ENSG00000163527	ENSP00000295770	37221	0.972793	Q4	Enzymes	2.4.1	Enzyme_2	Endoplasmic reticulum membrane (Multi-pass membrane protein)	UniRef100_Q8TCJ2;UniRef90_Q8TCJ2;UniRef50_Q8TCJ2
SV2A	SV2A_HUMAN	Q7L0J3	Synaptic vesicle glycoprotein 2A		ENSG00000159164	ENSP00000358142	31318.5	0.818593	Q4	Transporters	SLC;MFS;SV2	SLC	Cell junction, synapse;Cytoplasmic vesicle, secretory vesicle, synaptic vesicle membrane (Multi-pass membrane protein)	UniRef100_Q7L0J3;UniRef90_Q9JIS5;UniRef50_Q9JIS5
SYPL1	SYPL1_HUMAN	Q16563	Synaptophysin-like protein 1		ENSG00000008282	ENSP00000011473	33198.5	0.867754	Q4	Miscellaneous	Other;Synaptophysin	Other	Cytoplasmic vesicle membrane (Multi-pass membrane protein);Melanosome	UniRef100_Q16563;UniRef90_Q16563;UniRef50_Q16563
TAS2R14	T2R14_HUMAN	Q9NYV8	Taste receptor type 2 member 14		ENSG00000212127;ENSG00000261984;ENSG00000276541	ENSP00000441949;ENSP00000458544;ENSP00000484251	32836.5	0.858319	Q4	Receptors	GPCR;TAS2R	GPCR	Membrane (Multi-pass membrane protein)	UniRef100_Q9NYV8;UniRef90_Q9NYV8;UniRef50_Q9NYV8
TCIRG1	VPP3_HUMAN	Q13488	V-type proton ATPase 116 kDa subunit a isoform 3		ENSG00000110719	ENSP00000265686	29892.5	0.781324	Q4	Unclassified	Unclassified	Unclassified	Membrane (Multi-pass membrane protein)	UniRef100_Q13488;UniRef90_Q13488;UniRef50_Q13488
TCTN2	TECT2_HUMAN	Q96GX1	Tectonic-2		ENSG00000168778	ENSP00000304941	33266.5	0.869505	Q4	Unclassified	Unclassified	Unclassified	Cytoplasm, cytoskeleton, cilium basal body;Membrane (Single-pass type I membrane protein)	UniRef100_Q96GX1;UniRef90_Q96GX1;UniRef50_Q96GX1
TCTN3	TECT3_HUMAN	Q6NUS6	Tectonic-3		ENSG00000119977	ENSP00000265993;ENSP00000360261;ENSP00000483364	36277	0.948173	Q4	Unclassified	Unclassified	Unclassified	Membrane (Single-pass type I membrane protein)	UniRef100_Q6NUS6;UniRef90_Q6NUS6;UniRef50_Q6NUS6
TFPI	TFPI1_HUMAN	P10646	Tissue factor pathway inhibitor		ENSG00000003436	ENSP00000233156;ENSP00000376172	35483.5	0.927395	Q4	Unclassified	Unclassified	Unclassified	Secreted;Microsome membrane (Lipid-anchor, GPI-anchor)	UniRef100_P10646;UniRef90_P10646;UniRef50_P10646
TGFBR1	TGFR1_HUMAN	P36897	TGF-beta receptor type-1		ENSG00000106799	ENSP00000364133	36695	0.959072	Q4	Unclassified	Kinase;Act.TGFB	Kinase	Cell junction, tight junction;Cell membrane (Single-pass type I membrane protein)	UniRef100_P36897;UniRef90_P36897;UniRef50_P36897
TGFBR2	TGFR2_HUMAN	P37173	TGF-beta receptor type-2		ENSG00000163513	ENSP00000295754	37794	0.987795	Q4	Unclassified	Kinase;Act.TGFB	Kinase	Cell membrane (Single-pass type I membrane protein)	UniRef100_P37173;UniRef90_P37173;UniRef50_P37173
TGFBR3	TGBR3_HUMAN	Q03167	Transforming growth factor beta receptor type 3		ENSG00000069702	ENSP00000212355;ENSP00000436127	30470	0.79643	Q4	Unclassified	Unclassified	Unclassified	Cell membrane (Single-pass type I membrane protein);Secreted;Secreted, extracellular space	UniRef100_Q03167;UniRef90_Q03167;UniRef50_O88393
TGOLN2	TGON2_HUMAN	O43493	Trans-Golgi network integral membrane protein 2		ENSG00000152291		34287	0.896163	Q4	Unclassified	Unclassified	Unclassified	Cell membrane (Single-pass type I membrane protein);Golgi apparatus, trans-Golgi network membrane (Single- pass type I membrane protein)	UniRef100_O43493;UniRef90_O43493;UniRef50_O43493
THY1	THY1_HUMAN	P04216	Thy-1 membrane glycoprotein	CD90	ENSG00000154096	ENSP00000284240;ENSP00000431301	37797	0.987873	Q4	Unclassified	Unclassified	Unclassified	Cell membrane (Lipid-anchor, GPI-anchor)	UniRef100_P04216;UniRef90_P04216;UniRef50_P01831
TLR3	TLR3_HUMAN	O15455	Toll-like receptor 3	CD283	ENSG00000164342	ENSP00000296795	29153.5	0.762088	Q4	Unclassified	Other_receptors;TOLL	Other_receptors	Endoplasmic reticulum membrane (Single-pass type I membrane protein);Endosome membrane	UniRef100_O15455;UniRef90_O15455;UniRef50_O15455
TM4SF1	T4S1_HUMAN	P30408	Transmembrane 4 L6 family member 1		ENSG00000169908	ENSP00000304277	37795.5	0.987821	Q4	Unclassified	Unknown_function;TetraspaninL6	Unknown_function	Membrane (Multi-pass membrane protein)	UniRef100_P30408;UniRef90_P30408;UniRef50_P30408
TM7SF3	TM7S3_HUMAN	Q9NS93	Transmembrane 7 superfamily member 3		ENSG00000064115	ENSP00000342322	33180.5	0.867257	Q4	Unclassified	Unclassified	Unclassified	Cell membrane (Multi-pass membrane protein)	UniRef100_Q9NS93;UniRef90_Q9NS93;UniRef50_Q9NS93
TM9SF1	TM9S1_HUMAN	O15321	Transmembrane 9 superfamily member 1		ENSG00000100926	ENSP00000261789	35399	0.925174	Q4	Unclassified	Unknown_function;TM9SF	Unknown_function	Cytoplasmic vesicle, autophagosome membrane (Multi-pass membrane protein);Lysosome membrane (Multi-pass membrane protein)	UniRef100_O15321;UniRef90_O15321;UniRef50_O15321
TM9SF2	TM9S2_HUMAN	Q99805	Transmembrane 9 superfamily member 2		ENSG00000125304	ENSP00000365567	37215	0.972636	Q4	Unclassified	Unknown_function;TM9SF	Unknown_function	Endosome membrane (Multi-pass membrane protein)	UniRef100_Q99805;UniRef90_Q99805;UniRef50_Q99805
TM9SF3	TM9S3_HUMAN	Q9HD45	Transmembrane 9 superfamily member 3		ENSG00000077147	ENSP00000360184	36175	0.945507	Q4	Unclassified	Unknown_function;TM9SF	Unknown_function	Membrane (Multi-pass membrane protein)	UniRef100_Q9HD45;UniRef90_Q9HD45;UniRef50_Q9HD45
TM9SF4	TM9S4_HUMAN	Q92544	Transmembrane 9 superfamily member 4		ENSG00000101337	ENSP00000217315;ENSP00000381104	35842.5	0.93683	Q4	Unclassified	Unknown_function;TM9SF	Unknown_function	Membrane (Multi-pass membrane protein)	UniRef100_Q92544;UniRef90_Q92544;UniRef50_Q92544
TMCO3	TMCO3_HUMAN	Q6UWJ1	Transmembrane and coiled-coil domain-containing protein 3		ENSG00000150403	ENSP00000389399	36256	0.947598	Q4	Unclassified	Unclassified	Unclassified	Membrane (Multi-pass membrane protein)	UniRef100_Q6UWJ1;UniRef90_Q6UWJ1;UniRef50_Q6UWJ1
TMED7	TMED7_HUMAN	Q9Y3B3	Transmembrane emp24 domain-containing protein 7		ENSG00000134970	ENSP00000405926	37881.5	0.990095	Q4	Miscellaneous	Other;TMED	Unclassified	Cytoplasmic vesicle, COPI-coated vesicle membrane (Single-pass type I membrane protein);Cytoplasmic vesicle, COPII-coated vesicle membrane (Single-pass type I membrane protein);Endoplasmic reticulum membrane (Single-pass type I membrane protein);Endoplasmic reticulum-Golgi intermediate compartment membrane (Single-pass type I membrane protein);Golgi apparatus, cis-Golgi network membrane (Single-p…	UniRef100_Q9Y3B3;UniRef90_Q9Y3B3;UniRef50_Q9Y3B3
TMEM104	TM104_HUMAN	Q8NE00	Transmembrane protein 104		ENSG00000109066	ENSP00000334849;ENSP00000461922	29031	0.758899	Q4	Transporters	SLC;APC;SLC38	SLC	Membrane (Multi-pass membrane protein)	UniRef100_Q8NE00;UniRef90_Q8NE00;UniRef50_Q8NE00
TMEM106B	T106B_HUMAN	Q9NUM4	Transmembrane protein 106B		ENSG00000106460	ENSP00000379901;ENSP00000379902	34639.5	0.905415	Q4	Unclassified	Unclassified	Unclassified	Late endosome membrane (Single-pass type II membrane protein);Lysosome membrane (Single-pass type II membrane protein)	UniRef100_Q9NUM4;UniRef90_Q9NUM4;UniRef50_Q9NUM4
TMEM123	PORIM_HUMAN	Q8N131	Porimin		ENSG00000152558	ENSP00000381204	38045.5	0.994355	Q4	Unclassified	Unclassified	Unclassified	Membrane (Single-pass type I membrane protein)	UniRef100_Q8N131;UniRef90_Q8N131;UniRef50_Q8N131
TMEM150A	T150A_HUMAN	Q86TG1	Transmembrane protein 150A		ENSG00000168890	ENSP00000334708;ENSP00000387292	32861.5	0.858894	Q4	Unclassified	Unclassified	Unclassified	Cell membrane (Multi-pass membrane protein)	UniRef100_Q86TG1;UniRef90_Q86TG1;UniRef50_Q86TG1
TMEM154	TM154_HUMAN	Q6P9G4	Transmembrane protein 154		ENSG00000170006	ENSP00000302144	33464	0.874628	Q4	Unclassified	Unclassified	Unclassified	Membrane (Single-pass type I membrane protein)	UniRef100_Q6P9G4;UniRef90_Q6P9G4;UniRef50_Q6P9G4
TMEM158	TM158_HUMAN	Q8WZ71	Transmembrane protein 158		ENSG00000249992	ENSP00000422431	33457.5	0.874549	Q4	Unclassified	Unclassified	Unclassified	Membrane (Multi-pass membrane protein)	UniRef100_Q8WZ71;UniRef90_Q91XV7;UniRef50_Q91XV7
TMEM171	TM171_HUMAN	Q8WVE6	Transmembrane protein 171		ENSG00000157111	ENSP00000415030	30456	0.796064	Q4	Unclassified	Unclassified	Unclassified	Membrane (Multi-pass membrane protein)	UniRef100_Q8WVE6;UniRef90_Q8WVE6;UniRef50_Q8WVE6
TMEM179B	T179B_HUMAN	Q7Z7N9	Transmembrane protein 179B		ENSG00000185475	ENSP00000333697	38210	0.998641	Q4	Unclassified	Unclassified	Unclassified	Membrane (Multi-pass membrane protein)	UniRef100_Q7Z7N9;UniRef90_Q7Z7N9;UniRef50_Q7Z7N9
TMEM245	TM245_HUMAN	Q9H330	Transmembrane protein 245		ENSG00000106771		32469.5	0.848675	Q4	Unclassified	Unclassified	Unclassified	Membrane (Multi-pass membrane protein)	UniRef100_Q9H330;UniRef90_Q9H330;UniRef50_Q9H330
TMEM30A	CC50A_HUMAN	Q9NV96	Cell cycle control protein 50A		ENSG00000112697	ENSP00000230461	37592	0.982515	Q4	Miscellaneous	Unknown_function;TMEM30	Unknown_function	Apical cell membrane;Cell membrane;Cytoplasmic vesicle, secretory vesicle membrane;Golgi apparatus;Membrane (Multi-pass membrane protein)	UniRef100_Q9NV96;UniRef90_Q9NV96;UniRef50_Q9NV96
TMEM62	TMM62_HUMAN	Q0P6H9	Transmembrane protein 62		ENSG00000137842	ENSP00000260403	33345	0.871544	Q4	Unclassified	Unclassified	Unclassified	Membrane (Multi-pass membrane protein)	UniRef100_Q0P6H9;UniRef90_Q0P6H9;UniRef50_Q0P6H9
TMEM63A	CSCL1_HUMAN	O94886	CSC1-like protein 1		ENSG00000196187	ENSP00000355800	30236.5	0.790314	Q4	Miscellaneous	Unknown_function;TMEM63	Unknown_function	Lysosome membrane (Multi-pass membrane protein)	UniRef100_O94886;UniRef90_O94886;UniRef50_O94886
TMEM63B	CSCL2_HUMAN	Q5T3F8	CSC1-like protein 2		ENSG00000137216	ENSP00000259746;ENSP00000327154	32965.5	0.861638	Q4	Miscellaneous	Unknown_function;TMEM63	Unknown_function	Membrane (Multi-pass membrane protein)	UniRef100_Q5T3F8;UniRef90_Q5T3F8;UniRef50_Q5T3F8
TMEM87A	TM87A_HUMAN	Q8NBN3	Transmembrane protein 87A		ENSG00000103978	ENSP00000374484	30292	0.791699	Q4	Unclassified	Unclassified	Unclassified	Membrane (Multi-pass membrane protein)	UniRef100_Q8NBN3;UniRef90_Q8NBN3;UniRef50_Q8NBN3
TMEM87B	TM87B_HUMAN	Q96K49	Transmembrane protein 87B		ENSG00000153214	ENSP00000283206	33881	0.885578	Q4	Unclassified	Unclassified	Unclassified	Membrane (Multi-pass membrane protein)	UniRef100_Q96K49;UniRef90_Q96K49;UniRef50_Q96K49
TMEM8A	TMM8A_HUMAN	Q9HCN3	Transmembrane protein 8A		ENSG00000129925	ENSP00000401338	34575	0.90369	Q4	Unclassified	Unclassified	Unclassified	Membrane (Multi-pass membrane protein)	UniRef100_Q9HCN3;UniRef90_Q9HCN3;UniRef50_Q9HCN3
TMEM9	TMEM9_HUMAN	Q9P0T7	Transmembrane protein 9		ENSG00000116857	ENSP00000356299;ENSP00000356302;ENSP00000356303;ENSP00000476893	33610	0.878522	Q4	Unclassified	Unclassified	Unclassified	Late endosome membrane (Single-pass type I membrane protein);Lysosome membrane (Single-pass type I membrane protein)	UniRef100_Q9P0T7;UniRef90_Q9P0T7;UniRef50_Q9P0T7
TMEM9B	TMM9B_HUMAN	Q9NQ34	Transmembrane protein 9B		ENSG00000175348	ENSP00000433361	37473.5	0.979457	Q4	Unclassified	Unclassified	Unclassified	Membrane (Single-pass membrane protein)	UniRef100_Q9NQ34;UniRef90_Q9NQ34;UniRef50_Q9P0T7
TMX3	TMX3_HUMAN	Q96JJ7	Protein disulfide-isomerase TMX3		ENSG00000166479	ENSP00000299608	34776	0.908996	Q4	Enzymes	5.3.4	Enzyme_5	Endoplasmic reticulum membrane (Single-pass membrane protein)	UniRef100_Q96JJ7;UniRef90_Q96JJ7;UniRef50_Q96JJ7
TMX4	TMX4_HUMAN	Q9H1E5	Thioredoxin-related transmembrane protein 4		ENSG00000125827	ENSP00000246024	32616.5	0.852517	Q4	Unclassified	Unclassified	Unclassified	Membrane (Single-pass type I membrane protein)	UniRef100_Q9H1E5;UniRef90_Q9H1E5;UniRef50_Q9H1E5
TNFRSF10D	TR10D_HUMAN	Q9UBN6	Tumor necrosis factor receptor superfamily member 10D	CD264	ENSG00000173530	ENSP00000310263	34152	0.892609	Q4	Receptors	Other_receptors;TNFNGF	Other_receptors	Membrane (Single-pass type I membrane protein)	UniRef100_Q9UBN6;UniRef90_Q9UBN6;UniRef50_Q9UBN6
TNFRSF19	TNR19_HUMAN	Q9NS68	Tumor necrosis factor receptor superfamily member 19		ENSG00000127863	ENSP00000371693	29494.5	0.771052	Q4	Receptors	Other_receptors;TNFNGF	Other_receptors	Membrane (Single-pass type I membrane protein)	UniRef100_Q9NS68;UniRef90_Q9NS68;UniRef50_Q9NS68
TNFRSF1A	TNR1A_HUMAN	P19438	Tumor necrosis factor receptor superfamily member 1A	CD120a	ENSG00000067182	ENSP00000162749	36778	0.961241	Q4	Receptors	Other_receptors;TNFNGF	Other_receptors	Cell membrane (Single-pass type I membrane protein);Golgi apparatus membrane (Single- pass type I membrane protein);Secreted;Secreted	UniRef100_P19438;UniRef90_P19438;UniRef50_P19438
TNFRSF1B	TNR1B_HUMAN	P20333	Tumor necrosis factor receptor superfamily member 1B	CD120b	ENSG00000028137	ENSP00000365435	31472.5	0.822592	Q4	Receptors	Other_receptors;TNFNGF	Other_receptors	Cell membrane (Single-pass type I membrane protein);Secreted;Secreted	UniRef100_P20333;UniRef90_P20333;UniRef50_P20333
TNFRSF21	TNR21_HUMAN	O75509	Tumor necrosis factor receptor superfamily member 21	CD358	ENSG00000146072	ENSP00000296861	35143	0.918509	Q4	Receptors	Other_receptors;TNFNGF	Other_receptors	Cell membrane (Single-pass type I membrane protein)	UniRef100_O75509;UniRef90_O75509;UniRef50_O75509
TPBG	TPBG_HUMAN	Q13641	Trophoblast glycoprotein		ENSG00000146242	ENSP00000358765;ENSP00000441219;ENSP00000440049	34339.5	0.897601	Q4	Miscellaneous	Other;LRRC	Other	Cell membrane (Single-pass type I membrane protein)	UniRef100_Q13641;UniRef90_Q13641;UniRef50_Q13641
TPCN1	TPC1_HUMAN	Q9ULQ1	Two pore calcium channel protein 1		ENSG00000186815	ENSP00000335300	37034	0.967958	Q4	Transporters	Channels;Voltage_gated_ion_channels;catSper-Two-P	Channels	Endosome membrane (Multi-pass membrane protein);Lysosome membrane (Multi-pass membrane protein)	UniRef100_Q9ULQ1;UniRef90_Q9ULQ1;UniRef50_Q9ULQ1
TPRA1	TPRA1_HUMAN	Q86W33	Transmembrane protein adipocyte-associated 1		ENSG00000163870	ENSP00000347748;ENSP00000413428;ENSP00000418298	34047.5	0.889943	Q4	Unclassified	Unclassified	Unclassified	Membrane (Multi-pass membrane protein)	UniRef100_Q86W33;UniRef90_Q86W33;UniRef50_Q86W33
TRHDE	TRHDE_HUMAN	Q9UKU6	Thyrotropin-releasing hormone-degrading ectoenzyme		ENSG00000072657	ENSP00000261180	31627	0.826643	Q4	Enzymes	3.4.19	Enzyme_3	Membrane (Single-pass type II membrane protein)	UniRef100_Q9UKU6;UniRef90_Q10836;UniRef50_Q10836
TSPAN13	TSN13_HUMAN	O95857	Tetraspanin-13		ENSG00000106537	ENSP00000262067	30605.5	0.799958	Q4	Miscellaneous	Other;Tetraspanin	Other	Membrane (Multi-pass membrane protein)	UniRef100_O95857;UniRef90_O95857;UniRef50_O95857
TSPAN14	TSN14_HUMAN	Q8NG11	Tetraspanin-14		ENSG00000108219	ENSP00000361229;ENSP00000361231;ENSP00000396270	33390	0.87272	Q4	Miscellaneous	Other;Tetraspanin	Other	Membrane (Multi-pass membrane protein)	UniRef100_Q8NG11;UniRef90_Q8NG11;UniRef50_Q8NG11
TSPAN17	TSN17_HUMAN	Q96FV3	Tetraspanin-17		ENSG00000048140		33295.5	0.870315	Q4	Miscellaneous	Other;Tetraspanin	Other	Membrane (Multi-pass membrane protein)	UniRef100_Q96FV3;UniRef90_Q96FV3;UniRef50_Q96FV3
TSPAN3	TSN3_HUMAN	O60637	Tetraspanin-3		ENSG00000140391	ENSP00000267970	36505.5	0.954132	Q4	Miscellaneous	Other;Tetraspanin	Other	Membrane (Multi-pass membrane protein)	UniRef100_O60637;UniRef90_O60637;UniRef50_O60637
TSPAN31	TSN31_HUMAN	Q12999	Tetraspanin-31		ENSG00000135452	ENSP00000257910	37260.5	0.973838	Q4	Miscellaneous	Other;Tetraspanin	Other	Membrane (Multi-pass membrane protein)	UniRef100_Q12999;UniRef90_Q12999;UniRef50_Q12999
TSPAN4	TSN4_HUMAN	O14817	Tetraspanin-4		ENSG00000214063	ENSP00000380552;ENSP00000380553;ENSP00000380554;ENSP00000380555;ENSP00000380558;ENSP00000386513	34668	0.906121	Q4	Miscellaneous	Other;Tetraspanin	Other	Membrane (Multi-pass membrane protein)	UniRef100_O14817;UniRef90_O14817;UniRef50_O14817
TSPAN5	TSN5_HUMAN	P62079	Tetraspanin-5		ENSG00000168785	ENSP00000307701	37475.5	0.979457	Q4	Miscellaneous	Other;Tetraspanin	Other	Membrane (Multi-pass membrane protein)	UniRef100_P62079;UniRef90_P62079;UniRef50_Q96FV3
TSPAN6	TSN6_HUMAN	O43657	Tetraspanin-6		ENSG00000000003	ENSP00000362111	34816.5	0.910015	Q4	Miscellaneous	Other;Tetraspanin	Other	Membrane (Multi-pass membrane protein)	UniRef100_O43657;UniRef90_O43657;UniRef50_O43657
TSPAN9	TSN9_HUMAN	O75954	Tetraspanin-9		ENSG00000011105	ENSP00000011898;ENSP00000444799	34588.5	0.904004	Q4	Miscellaneous	Other;Tetraspanin	Other	Membrane (Multi-pass membrane protein)	UniRef100_O75954;UniRef90_O75954;UniRef50_Q8BJU2
TTYH3	TTYH3_HUMAN	Q9C0H2	Protein tweety homolog 3		ENSG00000136295	ENSP00000258796	34871	0.9114	Q4	Transporters	Channels;Chloride_channels;Tweety	Channels	Cell membrane (Multi-pass membrane protein)	UniRef100_Q9C0H2;UniRef90_Q9C0H2;UniRef50_Q9C0H2
TXNDC15	TXD15_HUMAN	Q96J42	Thioredoxin domain-containing protein 15		ENSG00000113621	ENSP00000351157	35914	0.938686	Q4	Unclassified	Unclassified	Unclassified	Membrane (Single-pass type I membrane protein)	UniRef100_Q96J42;UniRef90_Q96J42;UniRef50_Q96J42
UBAC2	UBAC2_HUMAN	Q8NBM4	Ubiquitin-associated domain-containing protein 2		ENSG00000134882	ENSP00000383911	34121	0.891825	Q4	Unclassified	Unclassified	Unclassified	Membrane (Multi-pass membrane protein)	UniRef100_Q8NBM4;UniRef90_Q8NBM4;UniRef50_Q8NBM4
UNC93B1	UN93B_HUMAN	Q9H1C4	Protein unc-93 homolog B1		ENSG00000110057	ENSP00000227471	32418	0.847368	Q4	Unclassified	Unclassified	Unclassified	Cytoplasmic vesicle, phagosome;Endoplasmic reticulum membrane (Multi-pass membrane protein);Endosome;Lysosome	UniRef100_Q9H1C4;UniRef90_Q9H1C4;UniRef50_Q9H1C4
UPK3BL	UPK3L_HUMAN	B0FP48	Uroplakin-3b-like protein		ENSG00000267368	ENSP00000342938	35609	0.930741	Q4	Miscellaneous	StructuralAndAdhesion;UPK3	StructuralAndAdhesion	Membrane (Single-pass type I membrane protein)	UniRef100_B0FP48;UniRef90_B0FP48;UniRef50_B0FP48
VASN	VASN_HUMAN	Q6EMK4	Vasorin		ENSG00000168140;ENSG00000274334	ENSP00000306864;ENSP00000481884	33672	0.88009	Q4	Miscellaneous	Other;LRRC	Other	Membrane (Single-pass type I membrane protein);Secreted	UniRef100_Q6EMK4;UniRef90_Q6EMK4;UniRef50_Q6EMK4
VLDLR	VLDLR_HUMAN	P98155	Very low-density lipoprotein receptor		ENSG00000147852	ENSP00000371532	29999	0.784042	Q4	Receptors	Other_receptors;LDLR	Other_receptors	Membrane (Single-pass type I membrane protein);Membrane, clathrin-coated pit (Single-pass type I membrane protein)	UniRef100_P98155;UniRef90_P98155;UniRef50_P98155
VSTM4	VSTM4_HUMAN	Q8IW00	V-set and transmembrane domain-containing protein 4		ENSG00000165633	ENSP00000331062	32249.5	0.842899	Q4	Unclassified	Unclassified	Unclassified	Cell membrane (Single-pass type I membrane protein);Secreted	UniRef100_Q8IW00;UniRef90_Q8IW00;UniRef50_Q8IW00
ZDHHC5	ZDHC5_HUMAN	Q9C0B5	Palmitoyltransferase ZDHHC5		ENSG00000156599	ENSP00000287169	35628.5	0.931237	Q4	Enzymes	2.3.1	Enzyme_2	Cell membrane (Multi-pass membrane protein)	UniRef100_Q9C0B5;UniRef90_Q8VDZ4;UniRef50_Q8VDZ4
ZP3	ZP3_HUMAN	P21754	Zona pellucida sperm-binding protein 3		ENSG00000188372	ENSP00000378326	31331.5	0.818985	Q4	Unclassified	Unclassified	Unclassified	Cell membrane (Single-pass type I membrane protein);Secreted, extracellular space, extracellular matrix	UniRef100_P21754;UniRef90_P21754;UniRef50_P21754

## Sheet: Table S4
Supplemental Table S4: Protein Family Subclasses by Expression Quartile in PSCC Cell Lines.
	Quartile	Quartile	Quartile	Quartile
	Q1	Q2	Q3	Q4
Classification
Enzymes: Enzyme_1	0 (0%)	3 (43%)	2 (29%)	2 (29%)
Enzymes: Enzyme_2	1 (12%)	2 (25%)	1 (12%)	4 (50%)
Enzymes: Enzyme_3	2 (4.0%)	13 (26%)	12 (24%)	23 (46%)
Enzymes: Enzyme_4	0 (0%)	0 (0%)	1 (20%)	4 (80%)
Enzymes: Enzyme_5	0 (0%)	0 (0%)	0 (0%)	2 (100%)
Miscellaneous: Ligand	2 (5.0%)	9 (22%)	18 (45%)	11 (28%)
Miscellaneous: Other	9 (12%)	17 (23%)	16 (22%)	31 (42%)
Miscellaneous: StructuralAndAdhesion	16 (16%)	32 (33%)	27 (28%)	23 (23%)
Miscellaneous: Unknown_function	3 (10%)	4 (14%)	8 (28%)	14 (48%)
Receptors: GPCR	40 (22%)	68 (38%)	49 (28%)	21 (12%)
Receptors: IG	7 (10%)	23 (33%)	19 (28%)	20 (29%)
Receptors: Kinase	7 (14%)	10 (20%)	11 (22%)	22 (44%)
Receptors: Other_receptors	13 (13%)	15 (15%)	22 (22%)	50 (50%)
Receptors: SCAR	3 (11%)	8 (29%)	5 (18%)	12 (43%)
Transporters: Active_transporters	2 (7.4%)	7 (26%)	8 (30%)	10 (37%)
Transporters: AuxillaryTransportUnit	3 (19%)	5 (31%)	4 (25%)	4 (25%)
Transporters: Channels	13 (23%)	21 (37%)	12 (21%)	11 (19%)
Transporters: Other_transporters	0 (0%)	1 (17%)	1 (17%)	4 (67%)
Transporters: SLC	14 (9.1%)	31 (20%)	47 (31%)	62 (40%)
Unclassified: Unclassified	104 (20%)	130 (24%)	130 (24%)	167 (31%)
Total	239 (16%)	399 (26%)	393 (26%)	497 (33%)

## Sheet: Table S5
Supplemental Table S5: Expressed Surfaceome in PSCC Tumors (n = 452).
UniProt gene	UniProt name	UniProt accession	UniProt description	CD number	Ensembl gene	Ensembl protein	median_exp_rank	median_quantile	Quartile	Membranome Almén main-class	Membranome Almén sub-class	Almen subclass	hpv_difference (p-value)
TSPAN6	TSN6_HUMAN	O43657	Tetraspanin-6		ENSG00000000003	ENSP00000362111	46801.5	0.874255	Q4	Miscellaneous	Other;Tetraspanin	Other	0.276509
NIPAL3	NPAL3_HUMAN	Q6P499	NIPA-like protein 3		ENSG00000001461	ENSP00000363520	47945	0.895616	Q4	Transporters	SLC;DMT;NIPA	SLC	0.313637
M6PR	MPRD_HUMAN	P20645	Cation-dependent mannose-6-phosphate receptor		ENSG00000003056	ENSP00000000412	50021	0.934396	Q4	Unclassified	Unclassified	Unclassified	0.444177
TFPI	TFPI1_HUMAN	P10646	Tissue factor pathway inhibitor		ENSG00000003436	ENSP00000233156;ENSP00000376172	45471.5	0.849411	Q4	Unclassified	Unclassified	Unclassified	0.48825
PLXND1	PLXD1_HUMAN	Q9Y4D7	Plexin-D1		ENSG00000004399	ENSP00000317128	50625.5	0.945688	Q4	Receptors	Other_receptors;Plexin	Other_receptors	0.83367
ITGA3	ITA3_HUMAN	P26006	Integrin alpha-3	CD49c	ENSG00000005884	ENSP00000007722	52553.5	0.981703	Q4	Receptors	Other_receptors;Integrin	Other_receptors	0.00594293
LAMP2	LAMP2_HUMAN	P13473	Lysosome-associated membrane glycoprotein 2	CD107b	ENSG00000005893	ENSP00000200639	53090	0.991725	Q4	Receptors	SCAR;Class_D	SCAR	0.30338
ADIPOR2	ADR2_HUMAN	Q86V24	Adiponectin receptor protein 2		ENSG00000006831	ENSP00000349616	50394	0.941363	Q4	Receptors	Other_receptors;ADIPO-PAQR	Other_receptors	0.283265
SYPL1	SYPL1_HUMAN	Q16563	Synaptophysin-like protein 1		ENSG00000008282	ENSP00000011473	51672.5	0.965246	Q4	Miscellaneous	Other;Synaptophysin	Other	0.967104
PKD1	PKD1_HUMAN	P98161	Polycystin-1		ENSG00000008710	ENSP00000262304	49095.5	0.917107	Q4	Transporters	AuxillaryTransportUnit;PKD1	AuxillaryTransportUnit	0.614994
CD9	CD9_HUMAN	P21926	CD9 antigen	CD9	ENSG00000010278	ENSP00000009180;ENSP00000371958	53187	0.993537	Q4	Miscellaneous	Other;Tetraspanin	Other	0.301175
MRC2	MRC2_HUMAN	Q9UBG0	C-type mannose receptor 2	CD280	ENSG00000011028	ENSP00000307513	48442.5	0.904909	Q4	Receptors	SCAR;MacrophageMannoseR	SCAR	0.631243
TSPAN9	TSN9_HUMAN	O75954	Tetraspanin-9		ENSG00000011105	ENSP00000011898;ENSP00000444799	47819.5	0.893271	Q4	Miscellaneous	Other;Tetraspanin	Other	0.055261
PLAUR	UPAR_HUMAN	Q03405	Urokinase plasminogen activator surface receptor	CD87	ENSG00000011422	ENSP00000339328	47859	0.894009	Q4	Unclassified	Unclassified	Unclassified	0.308972
GPRC5A	RAI3_HUMAN	Q8NFJ5	Retinoic acid-induced protein 3		ENSG00000013588	ENSP00000014914	50939	0.951544	Q4	Receptors	GPCR;Glutamate	GPCR	0.450238
SLC38A5	S38A5_HUMAN	Q8WUX1	Sodium-coupled neutral amino acid transporter 5		ENSG00000017483	ENSP00000471683;ENSP00000481291	44148.5	0.824697	Q4	Transporters	SLC;APC;SLC38	SLC	0.0227226
FAS	TNR6_HUMAN	P25445	Tumor necrosis factor receptor superfamily member 6	CD95	ENSG00000026103	ENSP00000347979	47554.5	0.888321	Q4	Receptors	Other_receptors;TNFNGF	Other_receptors	0.88791
CD44	CD44_HUMAN	P16070	CD44 antigen	CD44	ENSG00000026508	ENSP00000398632	53439	0.998244	Q4	Unclassified	Unclassified	Unclassified	0.00775863
BTN3A1	BT3A1_HUMAN	O00481	Butyrophilin subfamily 3 member A1	CD277	ENSG00000026950	ENSP00000289361	47959.5	0.895887	Q4	Miscellaneous	Other;Butyrophylin	Other	0.603162
IFNGR1	INGR1_HUMAN	P15260	Interferon gamma receptor 1	CD119	ENSG00000027697	ENSP00000356713	52829	0.986849	Q4	Receptors	IG;Type2;CytokineR	IG	0.194504
TNFRSF1B	TNR1B_HUMAN	P20333	Tumor necrosis factor receptor superfamily member 1B	CD120b	ENSG00000028137	ENSP00000365435	47691	0.890871	Q4	Receptors	Other_receptors;TNFNGF	Other_receptors	0.161922
SLC39A9	S39A9_HUMAN	Q9NUM3	Zinc transporter ZIP9		ENSG00000029364	ENSP00000336887;ENSP00000450639	51621.5	0.964293	Q4	Transporters	SLC;Other;SLC39	SLC	0.998721
SLC4A7	S4A7_HUMAN	Q9Y6M7	Sodium bicarbonate cotransporter 3		ENSG00000033867	ENSP00000295736	48188	0.900155	Q4	Transporters	SLC;APC;SLC4	SLC	0.0319739
MFAP3	MFAP3_HUMAN	P55082	Microfibril-associated glycoprotein 3		ENSG00000037749	ENSP00000322956	46829.5	0.874778	Q4	Unclassified	Unclassified	Unclassified	0.511076
PQLC2	LAAT1_HUMAN	Q6ZP29	Lysosomal amino acid transporter 1 homolog		ENSG00000040487	ENSP00000364295;ENSP00000364297	43541.5	0.813358	Q4	Unclassified	Unclassified	Unclassified	0.598613
CTNS	CTNS_HUMAN	O60931	Cystinosin		ENSG00000040531	ENSP00000046640	44395.5	0.829311	Q4	Unclassified	Unclassified	Unclassified	0.0564232
GPM6B	GPM6B_HUMAN	Q13491	Neuronal membrane glycoprotein M6-b		ENSG00000046653	ENSP00000349420	43344.5	0.809678	Q4	Unclassified	Unclassified	Unclassified	0.307394
TSPAN17	TSN17_HUMAN	Q96FV3	Tetraspanin-17		ENSG00000048140		46731.5	0.872948	Q4	Miscellaneous	Other;Tetraspanin	Other	0.000585095
KITLG	SCF_HUMAN	P21583	Kit ligand		ENSG00000049130	ENSP00000228280	49527	0.925168	Q4	Unclassified	Unclassified	Unclassified	0.491151
OPN3	OPN3_HUMAN	Q9H1Y3	Opsin-3		ENSG00000054277	ENSP00000355512	47270	0.883007	Q4	Receptors	GPCR;Rhodopsin	GPCR	0.153615
GINM1	GINM1_HUMAN	Q9NU53	Glycoprotein integral membrane protein 1		ENSG00000055211	ENSP00000356389	48282.5	0.90192	Q4	Unclassified	Unclassified	Unclassified	0.743888
DCBLD2	DCBD2_HUMAN	Q96PD2	Discoidin, CUB and LCCL domain-containing protein 2		ENSG00000057019	ENSP00000321573	49271.5	0.920395	Q4	Unclassified	Unclassified	Unclassified	0.485234
ATP2B4	AT2B4_HUMAN	P23634	Plasma membrane calcium-transporting ATPase 4		ENSG00000058668		52885	0.987895	Q4	Transporters	Active_transporters;P-ATPase	Active_transporters	0.651268
SLC2A3	GTR3_HUMAN	P11169	Solute carrier family 2, facilitated glucose transporter member 3		ENSG00000059804	ENSP00000075120	47186	0.881438	Q4	Transporters	SLC;MFS;SLC2	SLC	0.00532629
PTPRU	PTPRU_HUMAN	Q92729	Receptor-type tyrosine-protein phosphatase U		ENSG00000060656	ENSP00000334941	46141	0.861917	Q4	Receptors	Other_receptors;ReceptorTypePhosphatases	Other_receptors	0.571872
TM7SF3	TM7S3_HUMAN	Q9NS93	Transmembrane 7 superfamily member 3		ENSG00000064115	ENSP00000342322	51555	0.963051	Q4	Unclassified	Unclassified	Unclassified	0.0745228
SLC12A2	S12A2_HUMAN	P55011	Solute carrier family 12 member 2		ENSG00000064651	ENSP00000262461	46578	0.87008	Q4	Transporters	SLC;APC;SLC12	SLC	0.533328
NEO1	NEO1_HUMAN	Q92859	Neogenin		ENSG00000067141	ENSP00000261908;ENSP00000341198	51049.5	0.953608	Q4	Receptors	IG;NetrinR	IG	0.0995911
TNFRSF1A	TNR1A_HUMAN	P19438	Tumor necrosis factor receptor superfamily member 1A	CD120a	ENSG00000067182	ENSP00000162749	51816	0.967926	Q4	Receptors	Other_receptors;TNFNGF	Other_receptors	0.109209
ABCC9	ABCC9_HUMAN	O60706	ATP-binding cassette sub-family C member 9		ENSG00000069431	ENSP00000261201	42673.5	0.797144	Q4	Transporters	Active_transporters;ABCC	Active_transporters	0.704409
TGFBR3	TGBR3_HUMAN	Q03167	Transforming growth factor beta receptor type 3		ENSG00000069702	ENSP00000212355;ENSP00000436127	44720.5	0.835382	Q4	Unclassified	Unclassified	Unclassified	0.135396
ATP1B3	AT1B3_HUMAN	P54709	Sodium/potassium-transporting ATPase subunit beta-3	CD298	ENSG00000069849	ENSP00000286371	52966.5	0.989418	Q4	Transporters	AuxillaryTransportUnit;ATP1B	AuxillaryTransportUnit	0.351435
LRP6	LRP6_HUMAN	O75581	Low-density lipoprotein receptor-related protein 6		ENSG00000070018	ENSP00000261349	48567.5	0.907244	Q4	Receptors	Other_receptors;LDLR	Other_receptors	0.401313
SLC44A1	CTL1_HUMAN	Q8WWI5	Choline transporter-like protein 1	CD92	ENSG00000070214	ENSP00000363852;ENSP00000433072	52754.5	0.985458	Q4	Transporters	SLC;Other;SLC44	SLC	0.215716
DGCR2	IDD_HUMAN	P98153	Integral membrane protein DGCR2/IDD		ENSG00000070413	ENSP00000263196	50633	0.945828	Q4	Receptors	SCAR;Class_E	SCAR	0.668045
SLC6A15	S6A15_HUMAN	Q9H2J7	Sodium-dependent neutral amino acid transporter B(0)AT2		ENSG00000072041	ENSP00000266682	41153	0.768741	Q4	Transporters	SLC;Other;SLC6	SLC	0.0224218
PVR	PVR_HUMAN	P15151	Poliovirus receptor	CD155	ENSG00000073008	ENSP00000402060	47547.5	0.88819	Q4	Receptors	IG;OtherPVR	IG	0.012319
SCARB1	SCRB1_HUMAN	Q8WTV0	Scavenger receptor class B member 1		ENSG00000073060	ENSP00000414979	46327	0.865391	Q4	Receptors	SCAR;Class_B	SCAR	0.880488
CA12	CAH12_HUMAN	O43570	Carbonic anhydrase 12		ENSG00000074410	ENSP00000178638	53009.5	0.990221	Q4	Enzymes	4.2.1	Enzyme_4	0.524314
TM9SF3	TM9S3_HUMAN	Q9HD45	Transmembrane 9 superfamily member 3		ENSG00000077147	ENSP00000360184	52396	0.978761	Q4	Miscellaneous	Unknown_function;TM9SF	Unknown_function	0.461111
IL4R	IL4RA_HUMAN	P24394	Interleukin-4 receptor subunit alpha	CD124	ENSG00000077238	ENSP00000379111;ENSP00000441667	51203.5	0.956485	Q4	Receptors	IG;Type1;CytokineR	IG	0.00973541
GPR137B	G137B_HUMAN	O60478	Integral membrane protein GPR137B		ENSG00000077585	ENSP00000355551	46466	0.867988	Q4	Unclassified	Unclassified	Unclassified	0.177784
FGFR1	FGFR1_HUMAN	P11362	Fibroblast growth factor receptor 1	CD331	ENSG00000077782	ENSP00000400162	45519.5	0.850307	Q4	Receptors	Kinase;FGFR	Kinase	0.509373
FAP	SEPR_HUMAN	Q12884	Prolyl endopeptidase FAP		ENSG00000078098	ENSP00000188790	43997.5	0.821876	Q4	Unclassified	Unclassified	Unclassified	0.0186088
PSEN1	PSN1_HUMAN	P49768	Presenilin-1		ENSG00000080815	ENSP00000326366	50568.5	0.944623	Q4	Unclassified	Unclassified	Unclassified	0.951574
CLDND1	CLDN1_HUMAN	Q9NY35	Claudin domain-containing protein 1		ENSG00000080822	ENSP00000340247;ENSP00000377734;ENSP00000377735;ENSP00000377739;ENSP00000421226;ENSP00000423590;ENSP00000426869	52391	0.978667	Q4	Unclassified	Unclassified	Unclassified	0.118804
OSTM1	OSTM1_HUMAN	Q86WC4	Osteopetrosis-associated transmembrane protein 1		ENSG00000081087	ENSP00000193322	48986	0.915062	Q4	Unclassified	Unclassified	Unclassified	0.0387629
ITGB5	ITB5_HUMAN	P18084	Integrin beta-5		ENSG00000082781	ENSP00000296181	50778.5	0.948546	Q4	Receptors	Other_receptors;Integrin	Other_receptors	0.162219
RNF13	RNF13_HUMAN	O43567	E3 ubiquitin-protein ligase RNF13		ENSG00000082996	ENSP00000341361;ENSP00000376628	51538.5	0.962743	Q4	Unclassified	Unclassified	Unclassified	0.205279
FAT1	FAT1_HUMAN	Q14517	Protocadherin Fat 1		ENSG00000083857	ENSP00000406229	53122	0.992322	Q4	Miscellaneous	StructuralAndAdhesion;ProtocadherinsOther	StructuralAndAdhesion	0.898015
APLP2	APLP2_HUMAN	Q06481	Amyloid-like protein 2		ENSG00000084234	ENSP00000263574	52996.5	0.989978	Q4	Unclassified	Unclassified	Unclassified	0.0632997
CD59	CD59_HUMAN	P13987	CD59 glycoprotein	CD59	ENSG00000085063	ENSP00000340210;ENSP00000379191;ENSP00000404822;ENSP00000402425;ENSP00000410182;ENSP00000403511;ENSP00000435179;ENSP00000432942;ENSP00000434617	53161	0.993051	Q4	Unclassified	Unclassified	Unclassified	0.0169577
CD82	CD82_HUMAN	P27701	CD82 antigen	CD82	ENSG00000085117	ENSP00000227155	51349	0.959203	Q4	Miscellaneous	Other;Tetraspanin	Other	0.880004
ATRN	ATRN_HUMAN	O75882	Attractin		ENSG00000088812	ENSP00000262919	50313	0.93985	Q4	Unclassified	Unclassified	Unclassified	0.927675
SLC8B1	NCKX6_HUMAN	Q6J4K2	Sodium/potassium/calcium exchanger 6, mitochondrial		ENSG00000089060	ENSP00000202831;ENSP00000447091	46542	0.869408	Q4	Transporters	SLC;Other;SLC24	SLC	0.0817993
SLC9A1	SL9A1_HUMAN	P19634	Sodium/hydrogen exchanger 1		ENSG00000090020	ENSP00000263980	51512	0.962248	Q4	Transporters	SLC;Other;SLC9	SLC	0.538127
ICAM1	ICAM1_HUMAN	P05362	Intercellular adhesion molecule 1	CD54	ENSG00000090339	ENSP00000264832	49073	0.916687	Q4	Unclassified	Unclassified	Unclassified	0.407633
FLT3LG	FLT3L_HUMAN	P49771	Fms-related tyrosine kinase 3 ligand		ENSG00000090554	ENSP00000469613;ENSP00000468977;ENSP00000470453	42646.5	0.796639	Q4	Unclassified	Unclassified	Unclassified	0.624231
MCOLN1	MCLN1_HUMAN	Q9GZU1	Mucolipin-1		ENSG00000090674	ENSP00000264079	44243	0.826462	Q4	Transporters	Channels;Voltage_gated_ion_channels;TRP_channels	Channels	0.00887861
EFNB1	EFNB1_HUMAN	P98172	Ephrin-B1		ENSG00000090776	ENSP00000204961	51791.5	0.967469	Q4	Miscellaneous	Ligand;EphB	Ligand	0.51644
NRCAM	NRCAM_HUMAN	Q92823	Neuronal cell adhesion molecule		ENSG00000091129	ENSP00000368314;ENSP00000401244	41234.5	0.770263	Q4	Miscellaneous	StructuralAndAdhesion;IG_AdhesionProteins	StructuralAndAdhesion	0.715652
ITGA6	ITA6_HUMAN	P23229	Integrin alpha-6	CD49f	ENSG00000091409	ENSP00000406694	53325	0.996115	Q4	Receptors	Other_receptors;Integrin	Other_receptors	0.0274213
SLC22A17	S22AH_HUMAN	Q8WUG5	Solute carrier family 22 member 17		ENSG00000092096	ENSP00000206544;ENSP00000380437	40416	0.754974	Q4	Transporters	SLC;MFS;SLC22	SLC	0.0408649
MFSD11	MFS11_HUMAN	O43934	UNC93-like protein MFSD11		ENSG00000092931	ENSP00000337240;ENSP00000466613;ENSP00000464932;ENSP00000468309;ENSP00000485005	45277	0.845777	Q4	Unclassified	Unclassified	Unclassified	0.129882
ERMP1	ERMP1_HUMAN	Q7Z2K6	Endoplasmic reticulum metallopeptidase 1		ENSG00000099219	ENSP00000340427;ENSP00000417160;ENSP00000432986	49407.5	0.922935	Q4	Unclassified	Unclassified	Unclassified	0.519899
NRP1	NRP1_HUMAN	O14786	Neuropilin-1	CD304	ENSG00000099250	ENSP00000265371;ENSP00000364001	51132	0.955149	Q4	Receptors	Other_receptors;Neuropilin	Other_receptors	0.189868
PCNX	PCX1_HUMAN	Q96RV3	Pecanex-like protein 1		ENSG00000100731	ENSP00000304192	50208	0.937889	Q4	Unclassified	Unclassified	Unclassified	0.00248373
BDKRB1	BKRB1_HUMAN	P46663	B1 bradykinin receptor		ENSG00000100739	ENSP00000216629;ENSP00000479276	40207.5	0.751079	Q4	Receptors	GPCR;Rhodopsin	GPCR	0.137084
TM9SF1	TM9S1_HUMAN	O15321	Transmembrane 9 superfamily member 1		ENSG00000100926	ENSP00000261789	46730	0.87292	Q4	Miscellaneous	Unknown_function;TM9SF	Unknown_function	0.961544
PROCR	EPCR_HUMAN	Q9UNN8	Endothelial protein C receptor	CD201	ENSG00000101000	ENSP00000216968	45186	0.844077	Q4	Unclassified	Unclassified	Unclassified	0.00928822
CD40	TNR5_HUMAN	P25942	Tumor necrosis factor receptor superfamily member 5	CD40	ENSG00000101017	ENSP00000361359	43951.5	0.821017	Q4	Receptors	Other_receptors;TNFNGF	Other_receptors	0.440338
HM13	HM13_HUMAN	Q8TCT9	Minor histocompatibility antigen H13		ENSG00000101294	ENSP00000343032;ENSP00000479020	52078.5	0.97283	Q4	Unclassified	Unclassified	Unclassified	0.0390465
TM9SF4	TM9S4_HUMAN	Q92544	Transmembrane 9 superfamily member 4		ENSG00000101337	ENSP00000217315;ENSP00000381104	51464.5	0.96136	Q4	Miscellaneous	Unknown_function;TM9SF	Unknown_function	0.800885
STS	STS_HUMAN	P08842	Steryl-sulfatase		ENSG00000101846	ENSP00000217961	45950.5	0.858358	Q4	Enzymes	3.1.6	Enzyme_3	0.641058
SLC7A6	YLAT2_HUMAN	Q92536	Y+L amino acid transporter 2		ENSG00000103064	ENSP00000219343;ENSP00000455064	45312	0.846431	Q4	Transporters	SLC;APC;SLC7	SLC	0.0300062
SLC7A5	LAT1_HUMAN	Q01650	Large neutral amino acids transporter small subunit 1		ENSG00000103257	ENSP00000261622;ENSP00000454323	52830	0.986868	Q4	Transporters	SLC;APC;SLC7	SLC	0.00750711
TMEM87A	TM87A_HUMAN	Q8NBN3	Transmembrane protein 87A		ENSG00000103978	ENSP00000374484	50518	0.94368	Q4	Unclassified	Unclassified	Unclassified	0.541278
NIPAL2	NPAL2_HUMAN	Q9H841	NIPA-like protein 2		ENSG00000104361	ENSP00000339256	51851	0.96858	Q4	Transporters	SLC;DMT;NIPA	SLC	0.006829
SLC39A14	S39AE_HUMAN	Q15043	Zinc transporter ZIP14		ENSG00000104635	ENSP00000289952;ENSP00000370635	45615.5	0.852101	Q4	Unclassified	Unclassified	Unclassified	0.649808
SLC1A5	AAAT_HUMAN	Q15758	Neutral amino acid transporter B(0)		ENSG00000105281	ENSP00000444408	50279	0.939215	Q4	Transporters	SLC;Other;SLC1	SLC	0.665171
PTPRS	PTPRS_HUMAN	Q13332	Receptor-type tyrosine-protein phosphatase S		ENSG00000105426	ENSP00000349932;ENSP00000467537	51427.5	0.960669	Q4	Receptors	Other_receptors;ReceptorTypePhosphatases	Other_receptors	0.0232939
ATP13A1	AT131_HUMAN	Q9HD20	Manganese-transporting ATPase 13A1		ENSG00000105726	ENSP00000349877	49833	0.930884	Q4	Transporters	Active_transporters;P-ATPase	Active_transporters	0.130021
ITGB8	ITB8_HUMAN	P26012	Integrin beta-8		ENSG00000105855	ENSP00000222573	51705	0.965853	Q4	Receptors	Other_receptors;Integrin	Other_receptors	0.150893
MET	MET_HUMAN	P08581	Hepatocyte growth factor receptor		ENSG00000105976	ENSP00000380860	51881	0.969141	Q4	Receptors	Kinase;Other	Kinase	0.50141
LMBR1	LMBR1_HUMAN	Q8WVP7	Limb region 1 protein homolog		ENSG00000105983	ENSP00000326604	50194.5	0.937637	Q4	Unclassified	Unclassified	Unclassified	0.950494
TMEM106B	T106B_HUMAN	Q9NUM4	Transmembrane protein 106B		ENSG00000106460	ENSP00000379901;ENSP00000379902	51449	0.961071	Q4	Unclassified	Unclassified	Unclassified	0.480592
TSPAN13	TSN13_HUMAN	O95857	Tetraspanin-13		ENSG00000106537	ENSP00000262067	47262	0.882857	Q4	Miscellaneous	Other;Tetraspanin	Other	0.0953451
TMEM245	TM245_HUMAN	Q9H330	Transmembrane protein 245		ENSG00000106771		51217	0.956737	Q4	Unclassified	Unclassified	Unclassified	0.392519
MEGF9	MEGF9_HUMAN	Q9H1U4	Multiple epidermal growth factor-like domains protein 9		ENSG00000106780	ENSP00000363040	51106	0.954663	Q4	Unclassified	Unclassified	Unclassified	0.522581
TGFBR1	TGFR1_HUMAN	P36897	TGF-beta receptor type-1		ENSG00000106799	ENSP00000364133	52063.5	0.97255	Q4	Receptors	Kinase;Act.TGFB	Kinase	0.201795
ENG	EGLN_HUMAN	P17813	Endoglin	CD105	ENSG00000106991	ENSP00000362299	51246	0.957279	Q4	Unclassified	Unclassified	Unclassified	0.812625
C10orf54	GI24_HUMAN	Q9H7M9	Platelet receptor Gi24		ENSG00000107738	ENSP00000378409	48218	0.900715	Q4	Unclassified	Unclassified	Unclassified	0.0168024
BMPR1A	BMR1A_HUMAN	P36894	Bone morphogenetic protein receptor type-1A	CD292	ENSG00000107779	ENSP00000361107	48160	0.899632	Q4	Receptors	Kinase;Act.TGFB	Kinase	0.377842
TSPAN14	TSN14_HUMAN	Q8NG11	Tetraspanin-14		ENSG00000108219	ENSP00000361229;ENSP00000361231;ENSP00000396270	52088	0.973007	Q4	Miscellaneous	Other;Tetraspanin	Other	0.282817
RNF167	RN167_HUMAN	Q9H6Y7	E3 ubiquitin-protein ligase RNF167		ENSG00000108523	ENSP00000262482;ENSP00000459324;ENSP00000458794;ENSP00000460190	51583	0.963574	Q4	Unclassified	Unclassified	Unclassified	0.761125
CPD	CBPD_HUMAN	O75976	Carboxypeptidase D		ENSG00000108582	ENSP00000225719	51361.5	0.959436	Q4	Enzymes	3.4.17	Enzyme_3	0.698217
ABCC3	MRP3_HUMAN	O15438	Canalicular multispecific organic anion transporter 2		ENSG00000108846	ENSP00000285238	44988.5	0.840388	Q4	Transporters	Active_transporters;ABCC	Active_transporters	0.558515
SLC16A6	MOT7_HUMAN	O15403	Monocarboxylate transporter 7		ENSG00000108932	ENSP00000319991;ENSP00000462985	42509.5	0.79408	Q4	Transporters	SLC;MFS;SLC16	SLC	0.478848
TMEM104	TM104_HUMAN	Q8NE00	Transmembrane protein 104		ENSG00000109066	ENSP00000334849;ENSP00000461922	45552	0.850914	Q4	Transporters	SLC;APC;SLC38	SLC	0.436492
AREG	AREG_HUMAN	P15514	Amphiregulin		ENSG00000109321	ENSP00000379097	48110	0.898698	Q4	Unclassified	Unclassified	Unclassified	0.000783988
UNC93B1	UN93B_HUMAN	Q9H1C4	Protein unc-93 homolog B1		ENSG00000110057	ENSP00000227471	45146.5	0.84334	Q4	Unclassified	Unclassified	Unclassified	0.25986
PANX1	PANX1_HUMAN	Q96RD7	Pannexin-1		ENSG00000110218	ENSP00000227638	47015	0.878243	Q4	Unclassified	Unclassified	Unclassified	0.0122165
KIAA1549L	K154L_HUMAN	Q6ZVL6	UPF0606 protein KIAA1549L		ENSG00000110427	ENSP00000315295	44012.5	0.822156	Q4	Unclassified	Unclassified	Unclassified	0.466621
TCIRG1	VPP3_HUMAN	Q13488	V-type proton ATPase 116 kDa subunit a isoform 3		ENSG00000110719	ENSP00000265686	45233.5	0.844965	Q4	Unclassified	Unclassified	Unclassified	0.0207478
SLC11A2	NRAM2_HUMAN	P49281	Natural resistance-associated macrophage protein 2		ENSG00000110911	ENSP00000262051;ENSP00000449008;ENSP00000446769	50825	0.949414	Q4	Transporters	SLC;Other;SLC11	SLC	0.291023
MANSC1	MANS1_HUMAN	Q9H8J5	MANSC domain-containing protein 1		ENSG00000111261	ENSP00000438205	49890	0.931949	Q4	Enzymes	3.2.1	Enzyme_3	0.116284
LTBR	TNR3_HUMAN	P36941	Tumor necrosis factor receptor superfamily member 3		ENSG00000111321	ENSP00000228918	51684.5	0.96547	Q4	Receptors	Other_receptors;TNFNGF	Other_receptors	0.0240293
SLC38A1	S38A1_HUMAN	Q9H2H9	Sodium-coupled neutral amino acid transporter 1		ENSG00000111371	ENSP00000381634;ENSP00000398142;ENSP00000447853;ENSP00000449607	52846.5	0.987176	Q4	Transporters	SLC;APC;SLC38	SLC	0.476643
CHPT1	CHPT1_HUMAN	Q8WUD6	Cholinephosphotransferase 1		ENSG00000111666	ENSP00000229266	41712.5	0.779192	Q4	Enzymes	2.7.8	Enzyme_2	4.03883e-05
BTN3A3	BT3A3_HUMAN	O00478	Butyrophilin subfamily 3 member A3		ENSG00000111801	ENSP00000244519	46863.5	0.875413	Q4	Miscellaneous	Other;Butyrophylin	Other	0.792548
SERINC1	SERC1_HUMAN	Q9NRX5	Serine incorporator 1		ENSG00000111897	ENSP00000342962	52276	0.976519	Q4	Transporters	Other_transporters;SERINC	Other_transporters	0.150309
CD83	CD83_HUMAN	Q01151	CD83 antigen	CD83	ENSG00000112149	ENSP00000368450	44197.5	0.825612	Q4	Unclassified	Unclassified	Unclassified	0.514261
BVES	POPD1_HUMAN	Q8NE79	Blood vessel epicardial substance		ENSG00000112276	ENSP00000313172;ENSP00000337259;ENSP00000397310	41559	0.776325	Q4	Unclassified	Unclassified	Unclassified	0.380206
PTK7	PTK7_HUMAN	Q13308	Inactive tyrosine-protein kinase 7		ENSG00000112655	ENSP00000230419	51380.5	0.959791	Q4	Receptors	Kinase;Other	Kinase	0.04408
TMEM30A	CC50A_HUMAN	Q9NV96	Cell cycle control protein 50A		ENSG00000112697	ENSP00000230461	51475	0.961556	Q4	Miscellaneous	Unknown_function;TMEM30	Unknown_function	0.603649
SLC29A1	S29A1_HUMAN	Q99808	Equilibrative nucleoside transporter 1		ENSG00000112759	ENSP00000360773;ENSP00000360778;ENSP00000360789;ENSP00000360796;ENSP00000360805;ENSP00000360820;ENSP00000377424;ENSP00000377427;ENSP00000392668	46248.5	0.863925	Q4	Transporters	SLC;MFS;SLC29	SLC	0.969219
BTN2A1	BT2A1_HUMAN	Q7KYR7	Butyrophilin subfamily 2 member A1		ENSG00000112763		44769.5	0.836297	Q4	Miscellaneous	Other;Butyrophylin	Other	0.872209
SEMA5A	SEM5A_HUMAN	Q13591	Semaphorin-5A		ENSG00000112902	ENSP00000371936	46950	0.877029	Q4	Miscellaneous	Ligand;Semaphorins	Ligand	0.984489
RNF130	GOLI_HUMAN	Q86XS8	E3 ubiquitin-protein ligase RNF130		ENSG00000113269	ENSP00000430999;ENSP00000430237	47864.5	0.894112	Q4	Unclassified	Unclassified	Unclassified	0.220892
NPR3	ANPRC_HUMAN	P17342	Atrial natriuretic peptide receptor 3		ENSG00000113389	ENSP00000265074	43707	0.81645	Q4	Receptors	Kinase;RGC	Kinase	0.258652
LNPEP	LCAP_HUMAN	Q9UIQ6	Leucyl-cystinyl aminopeptidase		ENSG00000113441	ENSP00000231368	52280.5	0.976603	Q4	Enzymes	3.4.11	Enzyme_3	0.138566
LIFR	LIFR_HUMAN	P42702	Leukemia inhibitory factor receptor	CD118	ENSG00000113594	ENSP00000263409;ENSP00000398368	43474.5	0.812107	Q4	Receptors	IG;Type1;CytokineR	IG	0.268745
TXNDC15	TXD15_HUMAN	Q96J42	Thioredoxin domain-containing protein 15		ENSG00000113621	ENSP00000351157	46947	0.876973	Q4	Unclassified	Unclassified	Unclassified	0.941657
PDGFRB	PGFRB_HUMAN	P09619	Platelet-derived growth factor receptor beta	CD140b	ENSG00000113721	ENSP00000261799	49890	0.931949	Q4	Receptors	KInase;PDGFR	Kinase	0.995692
PLXNA1	PLXA1_HUMAN	Q9UIW2	Plexin-A1		ENSG00000114554	ENSP00000377061	50830.5	0.949517	Q4	Receptors	Other_receptors;Plexin	Other_receptors	0.367441
SCAP	SCAP_HUMAN	Q12770	Sterol regulatory element-binding protein cleavage-activating protein		ENSG00000114650	ENSP00000265565	49408.5	0.922954	Q4	Unclassified	Unclassified	Unclassified	0.667787
LMAN2L	LMA2L_HUMAN	Q9H0V9	VIP36-like protein		ENSG00000114988	ENSP00000264963	44229.5	0.82621	Q4	Unclassified	Unclassified	Unclassified	0.607422
ACVR1	ACVR1_HUMAN	Q04771	Activin receptor type-1		ENSG00000115170	ENSP00000263640;ENSP00000387273;ENSP00000387127;ENSP00000405004	46965.5	0.877319	Q4	Receptors	Kinase;Act.TGFB	Kinase	0.183653
IL1R1	IL1R1_HUMAN	P14778	Interleukin-1 receptor type 1	CD121a	ENSG00000115594	ENSP00000386380	50538.5	0.944063	Q4	Receptors	IG;Type1;CytokineR	IG	0.975019
SDC1	SDC1_HUMAN	P18827	Syndecan-1	CD138	ENSG00000115884	ENSP00000254351;ENSP00000370542	53301.5	0.995676	Q4	Receptors	Other_receptors;Syndecan	Other_receptors	0.938213
QSOX1	QSOX1_HUMAN	O00391	Sulfhydryl oxidase 1		ENSG00000116260	ENSP00000356574	51858.5	0.96872	Q4	Enzymes	1.8.3	Enzyme_1	0.0607413
LEPR	LEPR_HUMAN	P48357	Leptin receptor	CD295	ENSG00000116678	ENSP00000330393	43702.5	0.816366	Q4	Receptors	IG;Type1;CytokineR	IG	0.0165839
CD58	LFA3_HUMAN	P19256	Lymphocyte function-associated antigen 3	CD58	ENSG00000116815	ENSP00000358501	47394.5	0.885332	Q4	Unclassified	Unclassified	Unclassified	0.847456
TMEM9	TMEM9_HUMAN	Q9P0T7	Transmembrane protein 9		ENSG00000116857	ENSP00000356299;ENSP00000356302;ENSP00000356303;ENSP00000476893	47340	0.884314	Q4	Unclassified	Unclassified	Unclassified	0.223219
ECE1	ECE1_HUMAN	P42892	Endothelin-converting enzyme 1		ENSG00000117298	ENSP00000364028	51950	0.970429	Q4	Enzymes	3.4.24	Enzyme_3	0.00805664
CD46	MCP_HUMAN	P15529	Membrane cofactor protein	CD46	ENSG00000117335	ENSP00000350893	51855	0.968655	Q4	Unclassified	Unclassified	Unclassified	0.399919
SLC2A1	GTR1_HUMAN	P11166	Solute carrier family 2, facilitated glucose transporter member 1		ENSG00000117394	ENSP00000416293	53401.5	0.997544	Q4	Transporters	SLC;MFS;SLC2	SLC	0.483358
SLC19A2	S19A2_HUMAN	O60779	Thiamine transporter 1		ENSG00000117479	ENSP00000236137	44572	0.832608	Q4	Transporters	SLC;MFS;SLC19	SLC	0.12433
F3	TF_HUMAN	P13726	Tissue factor	CD142	ENSG00000117525	ENSP00000334145	47200	0.881699	Q4	Unclassified	Unclassified	Unclassified	0.000397292
NRP2	NRP2_HUMAN	O60462	Neuropilin-2		ENSG00000118257	ENSP00000272849;ENSP00000387519	49808.5	0.930426	Q4	Receptors	Other_receptors;Neuropilin	Other_receptors	0.00020372
SLC16A7	MOT2_HUMAN	O60669	Monocarboxylate transporter 2		ENSG00000118596	ENSP00000261187;ENSP00000448071;ENSP00000448742;ENSP00000449547	49222.5	0.91948	Q4	Transporters	SLC;MFS;SLC16	SLC	0.258483
PKD2	PKD2_HUMAN	Q13563	Polycystin-2		ENSG00000118762	ENSP00000237596	46406.5	0.866877	Q4	Transporters	Channels;Voltage_gated_ion_channels;TRP_channels	Channels	0.0357685
SLC17A5	S17A5_HUMAN	Q9NRA2	Sialin		ENSG00000119899	ENSP00000348019	43349.5	0.809772	Q4	Transporters	SLC;MFS;SLC17	SLC	0.42534
TCTN3	TECT3_HUMAN	Q6NUS6	Tectonic-3		ENSG00000119977	ENSP00000265993;ENSP00000360261;ENSP00000483364	45755	0.854706	Q4	Unclassified	Unclassified	Unclassified	0.783217
LRP11	LRP11_HUMAN	Q86VZ4	Low-density lipoprotein receptor-related protein 11		ENSG00000120256	ENSP00000239367	48876	0.913007	Q4	Receptors	Other_receptors;LDLR	Other_receptors	0.00208796
ACVR2A	AVR2A_HUMAN	P27037	Activin receptor type-2A		ENSG00000121989	ENSP00000241416;ENSP00000384338	46230.5	0.863589	Q4	Receptors	Kinase;Act.TGFB	Kinase	0.0024239
RECK	RECK_HUMAN	O95980	Reversion-inducing cysteine-rich protein with Kazal motifs		ENSG00000122707	ENSP00000367202	41646.5	0.777959	Q4	Unclassified	Unclassified	Unclassified	0.564806
SSPN	SSPN_HUMAN	Q14714	Sarcospan		ENSG00000123096	ENSP00000242729	44291	0.827359	Q4	Unclassified	Unclassified	Unclassified	0.651869
LRP1	LRP1_HUMAN	Q07954	Prolow-density lipoprotein receptor-related protein 1	CD91	ENSG00000123384	ENSP00000243077	52972.5	0.98953	Q4	Receptors	Other_receptors;LDLR	Other_receptors	0.757005
SLC36A1	S36A1_HUMAN	Q7Z2H8	Proton-coupled amino acid transporter 1		ENSG00000123643	ENSP00000243389;ENSP00000428140	46740.5	0.873116	Q4	Transporters	SLC;APC;SLC36	SLC	0.00109209
SLC12A4	S12A4_HUMAN	Q9UP95	Solute carrier family 12 member 4		ENSG00000124067	ENSP00000318557	47416	0.885734	Q4	Transporters	SLC;APC;SLC12	SLC	0.0585098
PIGT	PIGT_HUMAN	Q969N2	GPI transamidase component PIG-T		ENSG00000124155	ENSP00000279036	51159	0.955654	Q4	Unclassified	Unclassified	Unclassified	0.664104
BTN2A2	BT2A2_HUMAN	Q8WVV5	Butyrophilin subfamily 2 member A2		ENSG00000124508	ENSP00000349143;ENSP00000399308	42921	0.801767	Q4	Miscellaneous	Other;Butyrophylin	Other	0.370654
SSR1	SSRA_HUMAN	P43307	Translocon-associated protein subunit alpha		ENSG00000124783	ENSP00000244763	52810	0.986494	Q4	Unclassified	Unclassified	Unclassified	0.338151
EREG	EREG_HUMAN	O14944	Proepiregulin		ENSG00000124882	ENSP00000244869	45860.5	0.856677	Q4	Unclassified	Unclassified	Unclassified	0.0353234
ABCC4	MRP4_HUMAN	O15439	Multidrug resistance-associated protein 4		ENSG00000125257	ENSP00000366084	46291.5	0.864728	Q4	Transporters	Active_transporters;ABCC	Active_transporters	0.228117
EFNB2	EFNB2_HUMAN	P52799	Ephrin-B2		ENSG00000125266	ENSP00000245323	50854.5	0.949965	Q4	Miscellaneous	Ligand;EphB	Ligand	0.046521
TM9SF2	TM9S2_HUMAN	Q99805	Transmembrane 9 superfamily member 2		ENSG00000125304	ENSP00000365567	52076	0.972783	Q4	Miscellaneous	Unknown_function;TM9SF	Unknown_function	0.126222
GPR108	GP108_HUMAN	Q9NPR9	Protein GPR108		ENSG00000125734	ENSP00000264080	47955	0.895803	Q4	Unclassified	Unclassified	Unclassified	0.143515
TMX4	TMX4_HUMAN	Q9H1E5	Thioredoxin-related transmembrane protein 4		ENSG00000125827	ENSP00000246024	49762.5	0.929567	Q4	Unclassified	Unclassified	Unclassified	0.00278711
LRFN3	LRFN3_HUMAN	Q9BTN0	Leucine-rich repeat and fibronectin type-III domain-containing protein 3		ENSG00000126243	ENSP00000246529;ENSP00000466989	45092	0.842322	Q4	Miscellaneous	Other;LRRC	Other	0.255702
SLC10A3	P3_HUMAN	P09131	P3 protein		ENSG00000126903	ENSP00000263512;ENSP00000377212	47638	0.889881	Q4	Transporters	SLC;Other;SLC10	SLC	0.285769
TNFRSF19	TNR19_HUMAN	Q9NS68	Tumor necrosis factor receptor superfamily member 19		ENSG00000127863	ENSP00000371693	43352.5	0.809828	Q4	Receptors	Other_receptors;TNFNGF	Other_receptors	0.940115
SGCE	SGCE_HUMAN	O43556	Epsilon-sarcoglycan		ENSG00000127990	ENSP00000265735	41551	0.776175	Q4	Miscellaneous	StructuralAndAdhesion;Sarcoglycan	StructuralAndAdhesion	0.168207
ACKR4	ACKR4_HUMAN	Q9NPB9	Atypical chemokine receptor 4		ENSG00000129048	ENSP00000249887	43663	0.815628	Q4	Receptors	GPCR;Rhodopsin	GPCR	0.57662
CD68	CD68_HUMAN	P34810	Macrosialin	CD68	ENSG00000129226	ENSP00000250092	52282	0.976631	Q4	Receptors	SCAR;Class_D	SCAR	0.387046
SLC44A2	CTL2_HUMAN	Q8IWA5	Choline transporter-like protein 2		ENSG00000129353	ENSP00000336888	51909.5	0.969673	Q4	Transporters	SLC;Other;SLC44	SLC	0.375931
ITFG1	TIP_HUMAN	Q8TB96	T-cell immunomodulatory protein		ENSG00000129636	ENSP00000319918	49026	0.915809	Q4	Unclassified	Unclassified	Unclassified	0.69594
TMEM8A	TMM8A_HUMAN	Q9HCN3	Transmembrane protein 8A		ENSG00000129925	ENSP00000401338	46318.5	0.865233	Q4	Unclassified	Unclassified	Unclassified	0.195203
LDLR	LDLR_HUMAN	P01130	Low-density lipoprotein receptor		ENSG00000130164	ENSP00000454071	52300.5	0.976977	Q4	Receptors	Other_receptors;LDLR	Other_receptors	0.185633
PVRL2	PVRL2_HUMAN	Q92692	Nectin-2	CD112	ENSG00000130202	ENSP00000252483	49099.5	0.917182	Q4	Receptors	IG;OtherPVR	IG	0.215644
SLC6A8	SC6A8_HUMAN	P48029	Sodium- and chloride-dependent creatine transporter 1		ENSG00000130821	ENSP00000253122	52365.5	0.978191	Q4	Transporters	SLC;Other;SLC6	SLC	0.199525
PLXNA3	PLXA3_HUMAN	P51805	Plexin-A3		ENSG00000130827	ENSP00000358696	48590.5	0.907674	Q4	Receptors	Other_receptors;Plexin	Other_receptors	0.938314
SLC6A6	SC6A6_HUMAN	P31641	Sodium- and chloride-dependent taurine transporter		ENSG00000131389	ENSP00000480890	49253.5	0.920059	Q4	Transporters	SLC;Other;SLC6	SLC	0.704259
IL13RA1	I13R1_HUMAN	P78552	Interleukin-13 receptor subunit alpha-1	CD213a1	ENSG00000131724	ENSP00000360730	52512.5	0.980937	Q4	Receptors	IG;Type1;CytokineR	IG	0.00196931
PTPRA	PTPRA_HUMAN	P18433	Receptor-type tyrosine-protein phosphatase alpha		ENSG00000132670		51253	0.957409	Q4	Receptors	Other_receptors;ReceptorTypePhosphatases	Other_receptors	0.884793
SERINC3	SERC3_HUMAN	Q13530	Serine incorporator 3		ENSG00000132824	ENSP00000255175;ENSP00000340243	52701.5	0.984468	Q4	Transporters	Other_transporters;SERINC	Other_transporters	0.138535
SLC41A1	S41A1_HUMAN	Q8IVJ1	Solute carrier family 41 member 1		ENSG00000133065	ENSP00000356105	47687.5	0.890806	Q4	Transporters	SLC;Other;SLC41	SLC	0.79928
ATP13A3	AT133_HUMAN	Q9H7F0	Probable cation-transporting ATPase 13A3		ENSG00000133657	ENSP00000256031;ENSP00000416508	52241	0.975865	Q4	Transporters	Active_transporters;P-ATPase	Active_transporters	0.373031
SORT1	SORT_HUMAN	Q99523	Sortilin		ENSG00000134243	ENSP00000256637	50986.5	0.952431	Q4	Receptors	Other_receptors;VPS10R	Other_receptors	0.711729
PTGFRN	FPRP_HUMAN	Q9P2B2	Prostaglandin F2 receptor negative regulator	CD315	ENSG00000134247	ENSP00000376899	52826.5	0.986803	Q4	Unclassified	Unclassified	Unclassified	0.230146
NOTCH2	NOTC2_HUMAN	Q04721	Neurogenic locus notch homolog protein 2		ENSG00000134250	ENSP00000256646	52984.5	0.989754	Q4	Receptors	Other_receptors;Notch	Other_receptors	0.688487
SLC38A2	S38A2_HUMAN	Q96QD8	Sodium-coupled neutral amino acid transporter 2		ENSG00000134294	ENSP00000256689	53326.5	0.996143	Q4	Transporters	SLC;APC;SLC38	SLC	0.027083
IL6ST	IL6RB_HUMAN	P40189	Interleukin-6 receptor subunit beta	CD130	ENSG00000134352	ENSP00000338799;ENSP00000370698;ENSP00000462158	52872	0.987652	Q4	Receptors	IG;Type1;CytokineR	IG	0.591677
IL15RA	I15RA_HUMAN	Q13261	Interleukin-15 receptor subunit alpha	CD215	ENSG00000134470	ENSP00000369312	43677	0.815889	Q4	Receptors	IG;Type1;CytokineR	IG	0.563197
EMP1	EMP1_HUMAN	P54849	Epithelial membrane protein 1		ENSG00000134531	ENSP00000256951	52760.5	0.98557	Q4	Miscellaneous	StructuralAndAdhesion;EMP-PMP22-LIM	StructuralAndAdhesion	0.501927
ACP2	PPAL_HUMAN	P11117	Lysosomal acid phosphatase		ENSG00000134575	ENSP00000256997	45924.5	0.857873	Q4	Enzymes	3.1.3	Enzyme_3	0.794151
SLC43A3	S43A3_HUMAN	Q8NBI5	Solute carrier family 43 member 3		ENSG00000134802	ENSP00000337561;ENSP00000378555;ENSP00000378556;ENSP00000436254	49220	0.919433	Q4	Transporters	SLC;MFS;SLC43	SLC	0.451629
PDGFRA	PGFRA_HUMAN	P16234	Platelet-derived growth factor receptor alpha	CD140a	ENSG00000134853	ENSP00000257290	47025.5	0.878439	Q4	Receptors	KInase;PDGFR	Kinase	0.17645
UBAC2	UBAC2_HUMAN	Q8NBM4	Ubiquitin-associated domain-containing protein 2		ENSG00000134882	ENSP00000383911	47668.5	0.890451	Q4	Unclassified	Unclassified	Unclassified	0.256774
TMED7	TMED7_HUMAN	Q9Y3B3	Transmembrane emp24 domain-containing protein 7		ENSG00000134970	ENSP00000405926	52108	0.973381	Q4	Miscellaneous	Other;TMED	Unclassified	0.367461
P2RX4	P2RX4_HUMAN	Q99571	P2X purinoceptor 4		ENSG00000135124	ENSP00000336607	42638.5	0.79649	Q4	Transporters	Channels;Ligand_gated_ion_channels;ATP_gated_ion_channels	Channels	0.224402
NT5E	5NTD_HUMAN	P21589	5'-nucleotidase	CD73	ENSG00000135318	ENSP00000257770	46650	0.871425	Q4	Enzymes	3.1.3	Enzyme_3	0.00351939
CD63	CD63_HUMAN	P08962	CD63 antigen	CD63	ENSG00000135404	ENSP00000257857;ENSP00000393502;ENSP00000447730;ENSP00000449337	52980.5	0.989679	Q4	Miscellaneous	Other;Tetraspanin	Other	0.550928
TSPAN31	TSN31_HUMAN	Q12999	Tetraspanin-31		ENSG00000135452	ENSP00000257910	45319	0.846562	Q4	Miscellaneous	Other;Tetraspanin	Other	0.0937728
CD164	MUC24_HUMAN	Q04900	Sialomucin core protein 24	CD164	ENSG00000135535	ENSP00000309376	52430	0.979396	Q4	Unclassified	Unclassified	Unclassified	0.958536
ITM2C	ITM2C_HUMAN	Q9NQX7	Integral membrane protein 2C		ENSG00000135916	ENSP00000322730	45956.5	0.85847	Q4	Miscellaneous	Unknown_function;ITM2	Unknown_function	0.0293584
SLC41A2	S41A2_HUMAN	Q96JW4	Solute carrier family 41 member 2		ENSG00000136052	ENSP00000258538	43359.5	0.809958	Q4	Transporters	SLC;Other;SLC41	SLC	0.615958
ITM2B	ITM2B_HUMAN	Q9Y287	Integral membrane protein 2B		ENSG00000136156	ENSP00000367828	53426.5	0.998011	Q4	Miscellaneous	Unknown_function;ITM2	Unknown_function	0.00133476
GPNMB	GPNMB_HUMAN	Q14956	Transmembrane glycoprotein NMB		ENSG00000136235	ENSP00000371420	53369	0.996936	Q4	Unclassified	Unclassified	Unclassified	0.821948
TTYH3	TTYH3_HUMAN	Q9C0H2	Protein tweety homolog 3		ENSG00000136295	ENSP00000258796	52356.5	0.978023	Q4	Transporters	Channels;Chloride_channels;Tweety	Channels	0.549284
GYPC	GLPC_HUMAN	P04921	Glycophorin-C	CD236	ENSG00000136732	ENSP00000259254	44109	0.823959	Q4	Unclassified	Unclassified	Unclassified	0.716951
SLC31A1	COPT1_HUMAN	O15431	High affinity copper uptake protein 1		ENSG00000136868	ENSP00000363329	51701.5	0.965787	Q4	Transporters	SLC;Other;SLC31	SLC	0.223416
TMEM63B	CSCL2_HUMAN	Q5T3F8	CSC1-like protein 2		ENSG00000137216	ENSP00000259746;ENSP00000327154	51204	0.956494	Q4	Miscellaneous	Unknown_function;TMEM63	Unknown_function	0.178424
TMEM62	TMM62_HUMAN	Q0P6H9	Transmembrane protein 62		ENSG00000137842	ENSP00000260403	42943.5	0.802187	Q4	Unclassified	Unclassified	Unclassified	0.469071
ADAM10	ADA10_HUMAN	O14672	Disintegrin and metalloproteinase domain-containing protein 10	CD156c	ENSG00000137845	ENSP00000260408	52348.5	0.977873	Q4	Enzymes	3.4.24	Enzyme_3	0.140576
ADCY3	ADCY3_HUMAN	O60266	Adenylate cyclase type 3		ENSG00000138031	ENSP00000260600	47716.5	0.891347	Q4	Enzymes	4.6.1	Enzyme_4	0.60702
ATRAID	ARAID_HUMAN	Q6UW56	All-trans retinoic acid-induced differentiation factor		ENSG00000138085	ENSP00000476080	49069.5	0.916622	Q4	Unclassified	Unclassified	Unclassified	0.253672
MYOF	MYOF_HUMAN	Q9NZM1	Myoferlin		ENSG00000138119	ENSP00000352208	52803	0.986364	Q4	Miscellaneous	Other;Ferlin	Other	0.0571421
CALHM2	CAHM2_HUMAN	Q9HA72	Calcium homeostasis modulator protein 2		ENSG00000138172	ENSP00000260743;ENSP00000358803	43346	0.809706	Q4	Enzymes	3.1.3	Enzyme_3	0.584279
ITGAV	ITAV_HUMAN	P06756	Integrin alpha-V	CD51	ENSG00000138448	ENSP00000261023	52780	0.985934	Q4	Receptors	Other_receptors;Integrin	Other_receptors	0.0664486
SLC35A5	S35A5_HUMAN	Q9BS91	Probable UDP-sugar transporter protein SLC35A5		ENSG00000138459	ENSP00000417654	48504.5	0.906067	Q4	Transporters	SLC;DMT;SLC35	SLC	0.159724
DIRC2	DIRC2_HUMAN	Q96SL1	Disrupted in renal carcinoma protein 2		ENSG00000138463	ENSP00000261038	48926	0.913941	Q4	Unclassified	Unclassified	Unclassified	0.615619
SPPL2A	SPP2A_HUMAN	Q8TCT8	Signal peptide peptidase-like 2A		ENSG00000138600	ENSP00000261854	51069.5	0.953982	Q4	Unclassified	Unclassified	Unclassified	0.461245
SEMA7A	SEM7A_HUMAN	O75326	Semaphorin-7A	CD108	ENSG00000138623	ENSP00000261918	43775	0.81772	Q4	Unclassified	Unclassified	Unclassified	0.0401032
SCARB2	SCRB2_HUMAN	Q14108	Lysosome membrane protein 2		ENSG00000138760	ENSP00000264896	52618.5	0.982917	Q4	Receptors	SCAR;Class_B	SCAR	0.786756
SLC39A8	S39A8_HUMAN	Q9C0K1	Zinc transporter ZIP8		ENSG00000138821	ENSP00000349174;ENSP00000378310	46397.5	0.866708	Q4	Transporters	SLC;Other;SLC39	SLC	0.562103
LRIG3	LRIG3_HUMAN	Q6UXM1	Leucine-rich repeats and immunoglobulin-like domains protein 3		ENSG00000139263	ENSP00000326759	49274	0.920442	Q4	Miscellaneous	Other;LRRC	Other	0.993023
GLIPR1	GLIP1_HUMAN	P48060	Glioma pathogenesis-related protein 1		ENSG00000139278	ENSP00000266659	48333.5	0.902873	Q4	Unclassified	Unclassified	Unclassified	0.0277111
SLC15A4	S15A4_HUMAN	Q8N697	Solute carrier family 15 member 4		ENSG00000139370	ENSP00000266771	46103.5	0.861216	Q4	Transporters	SLC;MFS;SLC15	SLC	0.877392
SLC7A1	CTR1_HUMAN	P30825	High affinity cationic amino acid transporter 1		ENSG00000139514	ENSP00000370128	52314.5	0.977238	Q4	Transporters	SLC;APC;SLC7	SLC	0.0452788
LMBR1L	LMBRL_HUMAN	Q6UX01	Protein LMBR1L		ENSG00000139636	ENSP00000267102	42241	0.789065	Q4	Unclassified	Unclassified	Unclassified	0.039356
SLC12A6	S12A6_HUMAN	Q9UHW9	Solute carrier family 12 member 6		ENSG00000140199	ENSP00000346112;ENSP00000453473;ENSP00000454168	50962	0.951974	Q4	Transporters	SLC;APC;SLC12	SLC	0.629521
TSPAN3	TSN3_HUMAN	O60637	Tetraspanin-3		ENSG00000140391	ENSP00000267970	51722.5	0.96618	Q4	Miscellaneous	Other;Tetraspanin	Other	0.770921
IGF1R	IGF1R_HUMAN	P08069	Insulin-like growth factor 1 receptor	CD221	ENSG00000140443	ENSP00000268035	52335.5	0.977631	Q4	Receptors	Kinase;InsR	Kinase	0.137093
FURIN	FURIN_HUMAN	P09958	Furin		ENSG00000140564	ENSP00000268171;ENSP00000484952;ENSP00000483552	51365.5	0.959511	Q4	Enzymes	3.4.21	Enzyme_3	0.109874
CDH11	CAD11_HUMAN	P55287	Cadherin-11		ENSG00000140937	ENSP00000268603	47154.5	0.880849	Q4	Miscellaneous	StructuralAndAdhesion;CadherinClassic	StructuralAndAdhesion	0.150084
CDH13	CAD13_HUMAN	P55290	Cadherin-13		ENSG00000140945	ENSP00000479395	49228.5	0.919592	Q4	Miscellaneous	StructuralAndAdhesion;CadherinClassic	StructuralAndAdhesion	0.0196962
SLC39A6	S39A6_HUMAN	Q13433	Zinc transporter ZIP6		ENSG00000141424	ENSP00000269187;ENSP00000465915	52120	0.973605	Q4	Transporters	SLC;Other;SLC39	SLC	0.0361468
NPC1	NPC1_HUMAN	O15118	Niemann-Pick C1 protein		ENSG00000141458	ENSP00000269228	50607	0.945342	Q4	Unclassified	Unclassified	Unclassified	0.744919
SECTM1	SCTM1_HUMAN	Q8WVN6	Secreted and transmembrane protein 1		ENSG00000141574	ENSP00000269389	46899	0.876076	Q4	Unclassified	Unclassified	Unclassified	0.972738
ERBB2	ERBB2_HUMAN	P04626	Receptor tyrosine-protein kinase erbB-2	CD340	ENSG00000141736	ENSP00000269571	50909.5	0.950993	Q4	Receptors	Kinase;EGFR	Kinase	0.729313
IFNAR1	INAR1_HUMAN	P17181	Interferon alpha/beta receptor 1		ENSG00000142166	ENSP00000270139	50757.5	0.948153	Q4	Receptors	IG;Type2;CytokineR	IG	0.147195
APP	A4_HUMAN	P05067	Amyloid beta A4 protein		ENSG00000142192	ENSP00000284981	53347	0.996526	Q4	Unclassified	Unclassified	Unclassified	0.00908343
EMP3	EMP3_HUMAN	P54852	Epithelial membrane protein 3		ENSG00000142227	ENSP00000270221;ENSP00000469194	44993.5	0.840482	Q4	Miscellaneous	StructuralAndAdhesion;EMP-PMP22-LIM	StructuralAndAdhesion	0.40066
PTPRF	PTPRF_HUMAN	P10586	Receptor-type tyrosine-protein phosphatase F		ENSG00000142949	ENSP00000353030	53301.5	0.995676	Q4	Receptors	Other_receptors;ReceptorTypePhosphatases	Other_receptors	0.815038
ATP1B1	AT1B1_HUMAN	P05026	Sodium/potassium-transporting ATPase subunit beta-1		ENSG00000143153	ENSP00000356789;ENSP00000356790	52057	0.972428	Q4	Transporters	AuxillaryTransportUnit;ATP1B	AuxillaryTransportUnit	0.650325
ADAM15	ADA15_HUMAN	Q13444	Disintegrin and metalloproteinase domain-containing protein 15		ENSG00000143537	ENSP00000349436	50647	0.946089	Q4	Enzymes	3.4.24	Enzyme_3	0.841592
FAM171B	F171B_HUMAN	Q6P995	Protein FAM171B		ENSG00000144369	ENSP00000304108	42443	0.792838	Q4	Unclassified	Unclassified	Unclassified	0.82295
ACKR3	ACKR3_HUMAN	P25106	Atypical chemokine receptor 3		ENSG00000144476	ENSP00000272928	46289	0.864682	Q4	Receptors	GPCR;Rhodopsin	GPCR	0.7588
PTPRG	PTPRG_HUMAN	P23470	Receptor-type tyrosine-protein phosphatase gamma		ENSG00000144724	ENSP00000418112	47908.5	0.894934	Q4	Receptors	Other_receptors;ReceptorTypePhosphatases	Other_receptors	0.056231
LRIG1	LRIG1_HUMAN	Q96JA1	Leucine-rich repeats and immunoglobulin-like domains protein 1		ENSG00000144749	ENSP00000273261	47136	0.880504	Q4	Miscellaneous	Other;LRRC	Other	0.114824
BOC	BOC_HUMAN	Q9BWV1	Brother of CDO		ENSG00000144857	ENSP00000347546;ENSP00000418663	44220	0.826033	Q4	Receptors	IG;NetrinR	IG	0.0627389
OSMR	OSMR_HUMAN	Q99650	Oncostatin-M-specific receptor subunit beta		ENSG00000145623	ENSP00000274276	52216	0.975398	Q4	Receptors	IG;Type1;CytokineR	IG	0.253931
PAM	AMD_HUMAN	P19021	Peptidyl-glycine alpha-amidating monooxygenase		ENSG00000145730	ENSP00000396493	51327.5	0.958801	Q4	Enzymes	1.14.17.3/4.3.2.5	Enzyme_1	0.00127615
TNFRSF21	TNR21_HUMAN	O75509	Tumor necrosis factor receptor superfamily member 21	CD358	ENSG00000146072	ENSP00000296861	51459	0.961258	Q4	Receptors	Other_receptors;TNFNGF	Other_receptors	0.232109
TPBG	TPBG_HUMAN	Q13641	Trophoblast glycoprotein		ENSG00000146242	ENSP00000358765;ENSP00000441219;ENSP00000440049	50218	0.938076	Q4	Miscellaneous	Other;LRRC	Other	0.000495962
SLC2A12	GTR12_HUMAN	Q8TD20	Solute carrier family 2, facilitated glucose transporter member 12		ENSG00000146411	ENSP00000275230	43104.5	0.805195	Q4	Transporters	SLC;MFS;SLC2	SLC	0.244863
EGFR	EGFR_HUMAN	P00533	Epidermal growth factor receptor		ENSG00000146648	ENSP00000275493	53230.5	0.994349	Q4	Receptors	Kinase;EGFR	Kinase	0.633858
EBP	EBP_HUMAN	Q15125	3-beta-hydroxysteroid-Delta(8),Delta(7)-isomerase		ENSG00000147155	ENSP00000417052	46576	0.870043	Q4	Enzymes	5.3.3	Enzyme_5	0.114895
SLC39A4	S39A4_HUMAN	Q6P5W5	Zinc transporter ZIP4		ENSG00000147804	ENSP00000301305	46590.5	0.870314	Q4	Transporters	SLC;Other;SLC39	SLC	0.00452879
VLDLR	VLDLR_HUMAN	P98155	Very low-density lipoprotein receptor		ENSG00000147852	ENSP00000371532	46713.5	0.872611	Q4	Receptors	Other_receptors;LDLR	Other_receptors	0.252056
GPR107	GP107_HUMAN	Q5VW38	Protein GPR107		ENSG00000148358	ENSP00000361483;ENSP00000483750	51861	0.968767	Q4	Receptors	GPCR;Other	GPCR	0.429197
FAM171A1	F1711_HUMAN	Q5VUB5	Protein FAM171A1		ENSG00000148468	ENSP00000367356	41439	0.774083	Q4	Unclassified	Unclassified	Unclassified	0.177031
PTPRJ	PTPRJ_HUMAN	Q12913	Receptor-type tyrosine-protein phosphatase eta	CD148	ENSG00000149177	ENSP00000400010	47522	0.887714	Q4	Receptors	Other_receptors;ReceptorTypePhosphatases	Other_receptors	0.39137
SIDT2	SIDT2_HUMAN	Q8NBJ9	SID1 transmembrane family member 2		ENSG00000149577	ENSP00000314023;ENSP00000482762	45823	0.855977	Q4	Unclassified	Unclassified	Unclassified	0.233676
ITGB1	ITB1_HUMAN	P05556	Integrin beta-1	CD29	ENSG00000150093	ENSP00000303351;ENSP00000379350	53320.5	0.99603	Q4	Receptors	Other_receptors;Integrin	Other_receptors	0.142525
TMCO3	TMCO3_HUMAN	Q6UWJ1	Transmembrane and coiled-coil domain-containing protein 3		ENSG00000150403	ENSP00000389399	47197.5	0.881652	Q4	Unclassified	Unclassified	Unclassified	0.184485
CRIM1	CRIM1_HUMAN	Q9NZV1	Cysteine-rich motor neuron 1 protein		ENSG00000150938	ENSP00000280527	50624	0.94566	Q4	Unclassified	Unclassified	Unclassified	0.0521771
CACNA1C	CAC1C_HUMAN	Q13936	Voltage-dependent L-type calcium channel subunit alpha-1C		ENSG00000151067		42030.5	0.785133	Q4	Transporters	Channels;Voltage_gated_ion_channels;CalciumChannels	Channels	0.715347
EDNRA	EDNRA_HUMAN	P25101	Endothelin-1 receptor		ENSG00000151617	ENSP00000315011	45803	0.855603	Q4	Receptors	GPCR;Rhodopsin	GPCR	0.0177088
MFSD6	MFSD6_HUMAN	Q6ZSS7	Major facilitator superfamily domain-containing protein 6		ENSG00000151690	ENSP00000281416;ENSP00000376141	51897.5	0.969449	Q4	Unclassified	Unclassified	Unclassified	0.917214
ADAM17	ADA17_HUMAN	P78536	Disintegrin and metalloproteinase domain-containing protein 17	CD156b	ENSG00000151694	ENSP00000309968	50944	0.951637	Q4	Enzymes	3.4.24	Enzyme_3	0.552234
TGOLN2	TGON2_HUMAN	O43493	Trans-Golgi network integral membrane protein 2		ENSG00000152291		52230.5	0.975669	Q4	Unclassified	Unclassified	Unclassified	0.811823
TMEM123	PORIM_HUMAN	Q8N131	Porimin		ENSG00000152558	ENSP00000381204	52951.5	0.989138	Q4	Unclassified	Unclassified	Unclassified	0.235764
GJA1	CXA1_HUMAN	P17302	Gap junction alpha-1 protein		ENSG00000152661	ENSP00000282561	53230	0.99434	Q4	Miscellaneous	StructuralAndAdhesion;GapJunction	StructuralAndAdhesion	0.3305
GPR180	GP180_HUMAN	Q86V85	Integral membrane protein GPR180		ENSG00000152749	ENSP00000366157	47573	0.888667	Q4	Unclassified	Unclassified	Unclassified	0.63837
PTPRK	PTPRK_HUMAN	Q15262	Receptor-type tyrosine-protein phosphatase kappa		ENSG00000152894	ENSP00000357198	52244	0.975921	Q4	Receptors	Other_receptors;ReceptorTypePhosphatases	Other_receptors	0.403669
MR1	HMR1_HUMAN	Q95460	Major histocompatibility complex class I-related gene protein		ENSG00000153029	ENSP00000356552;ENSP00000477563	48879.5	0.913072	Q4	Unclassified	Unclassified	Unclassified	0.514681
TMEM87B	TM87B_HUMAN	Q96K49	Transmembrane protein 87B		ENSG00000153214	ENSP00000283206	50888.5	0.950601	Q4	Unclassified	Unclassified	Unclassified	0.0714615
THY1	THY1_HUMAN	P04216	Thy-1 membrane glycoprotein	CD90	ENSG00000154096	ENSP00000284240;ENSP00000431301	47780	0.892534	Q4	Unclassified	Unclassified	Unclassified	0.488233
ANKH	ANKH_HUMAN	Q9HCJ1	Progressive ankylosis protein homolog		ENSG00000154122	ENSP00000284268	49890.5	0.931958	Q4	Unclassified	Unclassified	Unclassified	0.00438061
JAM2	JAM2_HUMAN	P57087	Junctional adhesion molecule B	CD322	ENSG00000154721	ENSP00000420419	43088.5	0.804896	Q4	Miscellaneous	StructuralAndAdhesion;IG_AdhesionProteins	StructuralAndAdhesion	0.310088
APCDD1	APCD1_HUMAN	Q8J025	Protein APCDD1		ENSG00000154856	ENSP00000347433	51821	0.96802	Q4	Unclassified	Unclassified	Unclassified	0.317864
SLC16A1	MOT1_HUMAN	P53985	Monocarboxylate transporter 1		ENSG00000155380	ENSP00000358640;ENSP00000441065	51661	0.965031	Q4	Transporters	SLC;MFS;SLC16	SLC	0.0499556
FZD7	FZD7_HUMAN	O75084	Frizzled-7		ENSG00000155760	ENSP00000286201	43179	0.806587	Q4	Receptors	GPCR;Frizzled	GPCR	0.948169
SLC26A2	S26A2_HUMAN	P50443	Sulfate transporter		ENSG00000155850	ENSP00000286298	45790	0.85536	Q4	Transporters	SLC;APC;SLC26	SLC	0.401271
CD109	CD109_HUMAN	Q6YHK3	CD109 antigen	CD109	ENSG00000156535	ENSP00000287097	52574	0.982086	Q4	Unclassified	Unclassified	Unclassified	0.766064
ZDHHC5	ZDHC5_HUMAN	Q9C0B5	Palmitoyltransferase ZDHHC5		ENSG00000156599	ENSP00000287169	52291.5	0.976809	Q4	Enzymes	2.3.1	Enzyme_2	0.899595
NPTN	NPTN_HUMAN	Q9Y639	Neuroplastin		ENSG00000156642	ENSP00000342958	51143.5	0.955364	Q4	Unclassified	Unclassified	Unclassified	0.749673
TMEM171	TM171_HUMAN	Q8WVE6	Transmembrane protein 171		ENSG00000157111	ENSP00000415030	41177	0.769189	Q4	Unclassified	Unclassified	Unclassified	0.486536
NRG1	NRG1_HUMAN	Q02297	Pro-neuregulin-1, membrane-bound isoform		ENSG00000157168	ENSP00000384620	46184	0.86272	Q4	Unclassified	Unclassified	Unclassified	0.0872066
LRP8	LRP8_HUMAN	Q14114	Low-density lipoprotein receptor-related protein 8		ENSG00000157193	ENSP00000303634	45448.5	0.848981	Q4	Receptors	Other_receptors;LDLR	Other_receptors	0.671595
CLDN12	CLD12_HUMAN	P56749	Claudin-12		ENSG00000157224	ENSP00000287916;ENSP00000378103;ENSP00000419053	48689.5	0.909523	Q4	Miscellaneous	StructuralAndAdhesion;Claudin	StructuralAndAdhesion	0.262347
MMP14	MMP14_HUMAN	P50281	Matrix metalloproteinase-14		ENSG00000157227	ENSP00000308208	52804.5	0.986392	Q4	Enzymes	3.4.24	Enzyme_3	0.247961
FZD1	FZD1_HUMAN	Q9UP38	Frizzled-1		ENSG00000157240	ENSP00000287934	47268.5	0.882979	Q4	Receptors	GPCR;Frizzled	GPCR	0.163331
SLC37A3	SPX3_HUMAN	Q8NCC5	Sugar phosphate exchanger 3		ENSG00000157800	ENSP00000321498	45289.5	0.846011	Q4	Transporters	SLC;MFS;SLC37	SLC	0.557135
CACHD1	CAHD1_HUMAN	Q5VU97	VWFA and cache domain-containing protein 1		ENSG00000158966	ENSP00000360113	47144	0.880653	Q4	Transporters	AuxillaryTransportUnit;CACNA2D	AuxillaryTransportUnit	0.0926313
IFNAR2	INAR2_HUMAN	P48551	Interferon alpha/beta receptor 2		ENSG00000159110	ENSP00000343957	46067.5	0.860544	Q4	Receptors	IG;Type2;CytokineR	IG	0.735706
ATP13A2	AT132_HUMAN	Q9NQ11	Probable cation-transporting ATPase 13A2		ENSG00000159363	ENSP00000327214	49487	0.92442	Q4	Transporters	Active_transporters;P-ATPase	Active_transporters	0.0484832
MFSD12	MFS12_HUMAN	Q6NUT3	Major facilitator superfamily domain-containing protein 12		ENSG00000161091	ENSP00000347583	47855.5	0.893944	Q4	Unclassified	Unclassified	Unclassified	0.0820286
ITGA5	ITA5_HUMAN	P08648	Integrin alpha-5	CD49e	ENSG00000161638	ENSP00000293379	50699	0.947061	Q4	Receptors	Other_receptors;Integrin	Other_receptors	0.0452884
CXCL16	CXL16_HUMAN	Q9H2A7	C-X-C motif chemokine 16		ENSG00000161921	ENSP00000293778;ENSP00000459592	50956.5	0.951871	Q4	Receptors	SCAR;Class_G	SCAR	0.365483
ADCY9	ADCY9_HUMAN	O60503	Adenylate cyclase type 9		ENSG00000162104	ENSP00000294016	47327	0.884072	Q4	Enzymes	4.6.1	Enzyme_4	0.647102
MXRA8	MXRA8_HUMAN	Q9BRK3	Matrix-remodeling-associated protein 8		ENSG00000162576	ENSP00000307887	44614.5	0.833402	Q4	Unclassified	Unclassified	Unclassified	0.549886
DDR2	DDR2_HUMAN	Q16832	Discoidin domain-containing receptor 2	CD167b	ENSG00000162733	ENSP00000356898;ENSP00000356899	47537.5	0.888004	Q4	Receptors	Kinase;Other	Kinase	0.873538
NCSTN	NICA_HUMAN	Q92542	Nicastrin		ENSG00000162736	ENSP00000294785	51902	0.969533	Q4	Unclassified	Unclassified	Unclassified	0.807277
SGCB	SGCB_HUMAN	Q16585	Beta-sarcoglycan		ENSG00000163069	ENSP00000370839	46718.5	0.872705	Q4	Miscellaneous	StructuralAndAdhesion;Sarcoglycan	StructuralAndAdhesion	0.0223433
RNF149	RN149_HUMAN	Q8NC42	E3 ubiquitin-protein ligase RNF149		ENSG00000163162	ENSP00000295317	50618	0.945548	Q4	Unclassified	Unclassified	Unclassified	0.00526225
ANTXR2	ANTR2_HUMAN	P58335	Anthrax toxin receptor 2		ENSG00000163297	ENSP00000306185;ENSP00000413700	46595.5	0.870407	Q4	Unclassified	Unclassified	Unclassified	0.0469535
ATP1A1	AT1A1_HUMAN	P05023	Sodium/potassium-transporting ATPase subunit alpha-1		ENSG00000163399	ENSP00000295598	53335.5	0.996311	Q4	Transporters	Active_transporters;P-ATPase	Active_transporters	0.831734
TGFBR2	TGFR2_HUMAN	P37173	TGF-beta receptor type-2		ENSG00000163513	ENSP00000295754	51044	0.953505	Q4	Receptors	Kinase;Act.TGFB	Kinase	0.00509546
STT3B	STT3B_HUMAN	Q8TCJ2	Dolichyl-diphosphooligosaccharide--protein glycosyltransferase subunit STT3B		ENSG00000163527	ENSP00000295770	51941.5	0.970271	Q4	Enzymes	2.4.1	Enzyme_2	0.56432
NFASC	NFASC_HUMAN	O94856	Neurofascin		ENSG00000163531	ENSP00000416891	45520	0.850317	Q4	Miscellaneous	StructuralAndAdhesion;IG_AdhesionProteins	StructuralAndAdhesion	0.10439
IL17RC	I17RC_HUMAN	Q8NAC3	Interleukin-17 receptor C		ENSG00000163702	ENSP00000295981	43506.5	0.812704	Q4	Receptors	Other_receptors;IL17	Other_receptors	0.849685
RYK	RYK_HUMAN	P34925	Tyrosine-protein kinase RYK		ENSG00000163785	ENSP00000296084	50794	0.948835	Q4	Receptors	Kinase;Other	Kinase	0.0783669
CDCP1	CDCP1_HUMAN	Q9H5V8	CUB domain-containing protein 1	CD318	ENSG00000163814	ENSP00000296129	52503.5	0.980769	Q4	Unclassified	Unclassified	Unclassified	0.622409
TPRA1	TPRA1_HUMAN	Q86W33	Transmembrane protein adipocyte-associated 1		ENSG00000163870	ENSP00000347748;ENSP00000413428;ENSP00000418298	43562	0.813741	Q4	Unclassified	Unclassified	Unclassified	0.987216
RPN1	RPN1_HUMAN	P04843	Dolichyl-diphosphooligosaccharide--protein glycosyltransferase subunit 1		ENSG00000163902	ENSP00000296255	52786.5	0.986055	Q4	Enzymes	2.4.1	Enzyme_2	0.133318
ERMAP	ERMAP_HUMAN	Q96PL5	Erythroid membrane-associated protein		ENSG00000164010	ENSP00000361592;ENSP00000361595	44709	0.835167	Q4	Miscellaneous	Other;Butyrophylin	Other	0.0164039
ITGA2	ITA2_HUMAN	P17301	Integrin alpha-2	CD49b	ENSG00000164171	ENSP00000296585	52340	0.977715	Q4	Receptors	Other_receptors;Integrin	Other_receptors	0.806853
LMBRD2	LMBD2_HUMAN	Q68DH5	LMBR1 domain-containing protein 2		ENSG00000164187	ENSP00000296603	48241.5	0.901154	Q4	Unclassified	Unclassified	Unclassified	0.242603
F2RL2	PAR3_HUMAN	O00254	Proteinase-activated receptor 3		ENSG00000164220	ENSP00000296641	44831.5	0.837455	Q4	Receptors	GPCR;Rhodopsin	GPCR	0.0898694
SERINC5	SERC5_HUMAN	Q86VE9	Serine incorporator 5		ENSG00000164300		51615.5	0.964181	Q4	Transporters	Other_transporters;SERINC	Other_transporters	0.712552
TLR3	TLR3_HUMAN	O15455	Toll-like receptor 3	CD283	ENSG00000164342	ENSP00000296795	46723	0.872789	Q4	Receptors	Other_receptors;TOLL	Other_receptors	0.945759
DAGLB	DGLB_HUMAN	Q8NCG7	Sn1-specific diacylglycerol lipase beta		ENSG00000164535	ENSP00000297056	45201.5	0.844367	Q4	Unclassified	Unclassified	Unclassified	0.0531344
FZD6	FZD6_HUMAN	O60353	Frizzled-6		ENSG00000164930	ENSP00000351605;ENSP00000429055	52365.5	0.978191	Q4	Receptors	GPCR;Frizzled	GPCR	0.591957
ABCA1	ABCA1_HUMAN	O95477	ATP-binding cassette sub-family A member 1		ENSG00000165029	ENSP00000363868	51656	0.964938	Q4	Transporters	Active_transporters;ABCA	Active_transporters	0.0321892
VSTM4	VSTM4_HUMAN	Q8IW00	V-set and transmembrane domain-containing protein 4		ENSG00000165633	ENSP00000331062	41383	0.773037	Q4	Unclassified	Unclassified	Unclassified	0.416647
GPR176	GP176_HUMAN	Q14439	Probable G-protein coupled receptor 176		ENSG00000166073	ENSP00000453076	42248.5	0.789205	Q4	Receptors	GPCR;Rhodopsin	GPCR	0.00943071
JAM3	JAM3_HUMAN	Q9BX67	Junctional adhesion molecule C		ENSG00000166086	ENSP00000299106	43214	0.80724	Q4	Unclassified	Unclassified	Unclassified	0.879458
CLMP	CLMP_HUMAN	Q9H6B4	CXADR-like membrane protein		ENSG00000166250	ENSP00000405577	46944.5	0.876926	Q4	Miscellaneous	StructuralAndAdhesion;IG_AdhesionProteins	StructuralAndAdhesion	0.0548309
TMX3	TMX3_HUMAN	Q96JJ7	Protein disulfide-isomerase TMX3		ENSG00000166479	ENSP00000299608	49685	0.928119	Q4	Enzymes	5.3.4	Enzyme_5	0.299317
ANPEP	AMPN_HUMAN	P15144	Aminopeptidase N	CD13	ENSG00000166825	ENSP00000300060	45455	0.849102	Q4	Enzymes	3.4.11	Enzyme_3	0.0427795
EVA1C	EVA1C_HUMAN	P58658	Protein eva-1 homolog C		ENSG00000166979	ENSP00000300255;ENSP00000407190;ENSP00000389291	43090	0.804924	Q4	Unclassified	Unclassified	Unclassified	0.0124838
STIM1	STIM1_HUMAN	Q13586	Stromal interaction molecule 1		ENSG00000167323	ENSP00000300737	50391.5	0.941317	Q4	Unclassified	Unclassified	Unclassified	0.0580012
AXL	UFO_HUMAN	P30530	Tyrosine-protein kinase receptor UFO		ENSG00000167601	ENSP00000301178;ENSP00000351995	48675	0.909252	Q4	Receptors	Kinase;Axl	Kinase	0.128632
CD320	CD320_HUMAN	Q9NPF0	CD320 antigen	CD320	ENSG00000167775	ENSP00000301458	42012.5	0.784796	Q4	Unclassified	Unclassified	Unclassified	0.568319
SLC3A2	4F2_HUMAN	P08195	4F2 cell-surface antigen heavy chain	CD98	ENSG00000168003	ENSP00000367122	50521.5	0.943745	Q4	Transporters	SLC;Other;SLC3	SLC	0.028259
ENTPD3	ENTP3_HUMAN	O75355	Ectonucleoside triphosphate diphosphohydrolase 3		ENSG00000168032	ENSP00000301825;ENSP00000401565	43237	0.80767	Q4	Enzymes	3.6.1	Enzyme_3	0.79314
LMBRD1	LMBD1_HUMAN	Q9NUN5	Probable lysosomal cobalamin transporter		ENSG00000168216	ENSP00000359609	48275.5	0.90179	Q4	Unclassified	Unclassified	Unclassified	0.643066
BDKRB2	BKRB2_HUMAN	P30411	B2 bradykinin receptor		ENSG00000168398	ENSP00000450482	46953	0.877085	Q4	Receptors	GPCR;Rhodopsin	GPCR	0.0500597
SERINC2	SERC2_HUMAN	Q96SA4	Serine incorporator 2		ENSG00000168528	ENSP00000362813	52920.5	0.988558	Q4	Transporters	Other_transporters;SERINC	Other_transporters	0.0760552
SLC20A2	S20A2_HUMAN	Q08357	Sodium-dependent phosphate transporter 2		ENSG00000168575	ENSP00000340465;ENSP00000429712;ENSP00000429754	50163.5	0.937058	Q4	Transporters	SLC;Other;SLC20	SLC	0.234844
ADAM9	ADAM9_HUMAN	Q13443	Disintegrin and metalloproteinase domain-containing protein 9		ENSG00000168615	ENSP00000419446	51276	0.957839	Q4	Enzymes	3.4.24	Enzyme_3	0.491727
IL7R	IL7RA_HUMAN	P16871	Interleukin-7 receptor subunit alpha	CD127	ENSG00000168685	ENSP00000306157	48630	0.908412	Q4	Receptors	IG;Type1;CytokineR	IG	0.460108
TCTN2	TECT2_HUMAN	Q96GX1	Tectonic-2		ENSG00000168778	ENSP00000304941	43938	0.820765	Q4	Unclassified	Unclassified	Unclassified	0.0221118
TSPAN5	TSN5_HUMAN	P62079	Tetraspanin-5		ENSG00000168785	ENSP00000307701	46377	0.866325	Q4	Miscellaneous	Other;Tetraspanin	Other	0.0113252
TMEM150A	T150A_HUMAN	Q86TG1	Transmembrane protein 150A		ENSG00000168890	ENSP00000334708;ENSP00000387292	42180.5	0.787935	Q4	Unclassified	Unclassified	Unclassified	0.0828677
LMAN2	LMAN2_HUMAN	Q12907	Vesicular integral-membrane protein VIP36		ENSG00000169223	ENSP00000303366	51479.5	0.96164	Q4	Unclassified	Unclassified	Unclassified	0.229775
SLC33A1	ACATN_HUMAN	O00400	Acetyl-coenzyme A transporter 1		ENSG00000169359	ENSP00000352456;ENSP00000376587	48152.5	0.899492	Q4	Transporters	SLC;Other;SLC33	SLC	0.224685
SDC2	SDC2_HUMAN	P34741	Syndecan-2	CD362	ENSG00000169439	ENSP00000307046	46198.5	0.862991	Q4	Receptors	Other_receptors;Syndecan	Other_receptors	0.860135
ANTXR1	ANTR1_HUMAN	Q9H6X2	Anthrax toxin receptor 1		ENSG00000169604	ENSP00000301945	52712.5	0.984673	Q4	Unclassified	Unclassified	Unclassified	0.636803
PCDH7	PCDH7_HUMAN	O60245	Protocadherin-7		ENSG00000169851	ENSP00000355243	50498	0.943306	Q4	Miscellaneous	StructuralAndAdhesion;ProtocadherinsOther	StructuralAndAdhesion	0.0956798
ROBO1	ROBO1_HUMAN	Q9Y6N7	Roundabout homolog 1		ENSG00000169855	ENSP00000420321	52008	0.971513	Q4	Receptors	IG;OtherROBO	IG	0.653212
TM4SF1	T4S1_HUMAN	P30408	Transmembrane 4 L6 family member 1		ENSG00000169908	ENSP00000304277	52989.5	0.989847	Q4	Miscellaneous	Unknown_function;TetraspaninL6	Unknown_function	0.383629
TMEM154	TM154_HUMAN	Q6P9G4	Transmembrane protein 154		ENSG00000170006	ENSP00000302144	52414.5	0.979106	Q4	Unclassified	Unclassified	Unclassified	0.150094
ALCAM	CD166_HUMAN	Q13740	CD166 antigen	CD166	ENSG00000170017	ENSP00000305988	50808	0.949097	Q4	Unclassified	Unclassified	Unclassified	0.351165
SLC16A5	MOT6_HUMAN	O15375	Monocarboxylate transporter 6		ENSG00000170190	ENSP00000330141;ENSP00000390564;ENSP00000463434	41996	0.784488	Q4	Transporters	SLC;MFS;SLC16	SLC	0.668916
EMB	EMB_HUMAN	Q6PCB8	Embigin		ENSG00000170571	ENSP00000302289	47572.5	0.888657	Q4	Unclassified	Unclassified	Unclassified	0.0291659
SGCD	SGCD_HUMAN	Q92629	Delta-sarcoglycan		ENSG00000170624	ENSP00000403003	41282	0.771151	Q4	Miscellaneous	StructuralAndAdhesion;Sarcoglycan	StructuralAndAdhesion	0.132693
S1PR1	S1PR1_HUMAN	P21453	Sphingosine 1-phosphate receptor 1	CD363	ENSG00000170989	ENSP00000305416	45638.5	0.85253	Q4	Receptors	GPCR;Rhodopsin	GPCR	0.887986
C11orf24	CK024_HUMAN	Q96F05	Uncharacterized protein C11orf24		ENSG00000171067	ENSP00000307264	47751	0.891992	Q4	Unclassified	Unclassified	Unclassified	0.00873482
NETO2	NETO2_HUMAN	Q8NC67	Neuropilin and tolloid-like protein 2		ENSG00000171208	ENSP00000455169	49552	0.925635	Q4	Unclassified	Unclassified	Unclassified	0.404786
CLSTN1	CSTN1_HUMAN	O94985	Calsyntenin-1		ENSG00000171603	ENSP00000366513	53077	0.991482	Q4	Miscellaneous	StructuralAndAdhesion;Calsyntenin	StructuralAndAdhesion	0.767919
PRNP	PRIO_HUMAN	P04156	Major prion protein	CD230	ENSG00000171867	ENSP00000368752;ENSP00000399376	53228.5	0.994312	Q4	Unclassified	Unclassified	Unclassified	0.00239793
NEGR1	NEGR1_HUMAN	Q7Z3B1	Neuronal growth regulator 1		ENSG00000172260	ENSP00000350364	40582.5	0.758084	Q4	Unclassified	Unclassified	Unclassified	0.082152
BSG	BASI_HUMAN	P35613	Basigin	CD147	ENSG00000172270	ENSP00000333769	53049.5	0.990968	Q4	Unclassified	Unclassified	Unclassified	0.249228
GPR137	G137A_HUMAN	Q96N19	Integral membrane protein GPR137		ENSG00000173264	ENSP00000321698	44144.5	0.824622	Q4	Unclassified	Unclassified	Unclassified	0.567637
DAG1	DAG1_HUMAN	Q14118	Dystroglycan		ENSG00000173402	ENSP00000312435;ENSP00000440705;ENSP00000438421;ENSP00000439334;ENSP00000440590;ENSP00000442600	52593	0.982441	Q4	Unclassified	Unclassified	Unclassified	0.704591
PTPRM	PTPRM_HUMAN	P28827	Receptor-type tyrosine-protein phosphatase mu		ENSG00000173482	ENSP00000331418	45241.5	0.845114	Q4	Receptors	Other_receptors;ReceptorTypePhosphatases	Other_receptors	0.0552915
TNFRSF10D	TR10D_HUMAN	Q9UBN6	Tumor necrosis factor receptor superfamily member 10D	CD264	ENSG00000173530	ENSP00000310263	42388	0.791811	Q4	Receptors	Other_receptors;TNFNGF	Other_receptors	0.186068
SLC19A1	S19A1_HUMAN	P41440	Folate transporter 1		ENSG00000173638	ENSP00000308895	41391.5	0.773196	Q4	Transporters	SLC;MFS;SLC19	SLC	0.604178
HEG1	HEG1_HUMAN	Q9ULI3	Protein HEG homolog 1		ENSG00000173706	ENSP00000311502	51313	0.95853	Q4	Unclassified	Unclassified	Unclassified	0.970901
FAM174A	F174A_HUMAN	Q8TBP5	Membrane protein FAM174A		ENSG00000174132	ENSP00000307954	44491	0.831095	Q4	Unclassified	Unclassified	Unclassified	0.019418
RGMB	RGMB_HUMAN	Q6NW40	RGM domain family member B		ENSG00000174136	ENSP00000423256	47173.5	0.881204	Q4	Unclassified	Unclassified	Unclassified	0.135529
ADCY6	ADCY6_HUMAN	O43306	Adenylate cyclase type 6		ENSG00000174233	ENSP00000311405	42867.5	0.800768	Q4	Enzymes	4.6.1	Enzyme_4	0.00654153
FZD4	FZD4_HUMAN	Q9ULV1	Frizzled-4	CD344	ENSG00000174804	ENSP00000434034	43483.5	0.812275	Q4	Receptors	GPCR;Frizzled	GPCR	0.285528
CD248	CD248_HUMAN	Q9HCU0	Endosialin	CD248	ENSG00000174807	ENSP00000308117	47127.5	0.880345	Q4	Receptors	SCAR;Class_E	SCAR	0.731482
TMEM9B	TMM9B_HUMAN	Q9NQ34	Transmembrane protein 9B		ENSG00000175348	ENSP00000433361	47639	0.8899	Q4	Unclassified	Unclassified	Unclassified	0.386605
LYSMD3	LYSM3_HUMAN	Q7Z3D4	LysM and putative peptidoglycan-binding domain-containing protein 3		ENSG00000176018	ENSP00000314518	48652.5	0.908832	Q4	Unclassified	Unclassified	Unclassified	0.106458
SLCO3A1	SO3A1_HUMAN	Q9UIG8	Solute carrier organic anion transporter family member 3A1		ENSG00000176463	ENSP00000320634	48810.5	0.911783	Q4	Transporters	SLC;MFS;SLCO	SLC	0.0186698
LRRC37A	L37A1_HUMAN	A6NMS7	Leucine-rich repeat-containing protein 37A		ENSG00000176681	ENSP00000326324	41986	0.784301	Q4	Miscellaneous	Unknown_function;LRRC37	Unclassified	0.390979
ANO6	ANO6_HUMAN	Q4KMQ2	Anoctamin-6		ENSG00000177119	ENSP00000320087	51219	0.956774	Q4	Miscellaneous	Unknown_function;TMEM16	Unknown_function	0.242241
IL17RA	I17RA_HUMAN	Q96F46	Interleukin-17 receptor A	CD217	ENSG00000177663	ENSP00000320936	49032.5	0.91593	Q4	Receptors	Other_receptors;IL17	Other_receptors	0.078133
CD151	CD151_HUMAN	P48509	CD151 antigen	CD151	ENSG00000177697	ENSP00000324101;ENSP00000380565;ENSP00000380566;ENSP00000432385	49144.5	0.918023	Q4	Miscellaneous	Other;Tetraspanin	Other	0.00921527
PVRL3	PVRL3_HUMAN	Q9NQS3	Nectin-3	CD113	ENSG00000177707	ENSP00000418070	41568	0.776493	Q4	Receptors	IG;OtherPVR	IG	0.580996
FAM26E	FA26E_HUMAN	Q8N5C1	Protein FAM26E		ENSG00000178033	ENSP00000357588	41464	0.77455	Q4	Enzymes	3.1.3	Enzyme_3	0.00727315
LDLRAD3	LRAD3_HUMAN	Q86YD5	Low-density lipoprotein receptor class A domain-containing protein 3		ENSG00000179241	ENSP00000318607	45934.5	0.85806	Q4	Unclassified	Unclassified	Unclassified	0.194368
MYADM	MYADM_HUMAN	Q96S97	Myeloid-associated differentiation marker		ENSG00000179820	ENSP00000337222;ENSP00000375648;ENSP00000375649;ENSP00000375650;ENSP00000375651	50051.5	0.934965	Q4	Miscellaneous	Other;MAL	Other	0.482332
LYNX1	LYNX1_HUMAN	Q9BZG9	Ly-6/neurotoxin-like protein 1		ENSG00000180155	ENSP00000479586	41876.5	0.782256	Q4	Unclassified	Unclassified	Unclassified	0.509439
RELL1	RELL1_HUMAN	Q8IUW5	RELT-like protein 1		ENSG00000181826	ENSP00000313385;ENSP00000398778	49348.5	0.921833	Q4	Unclassified	Unclassified	Unclassified	0.281858
BACE2	BACE2_HUMAN	Q9Y5Z0	Beta-secretase 2		ENSG00000182240	ENSP00000332979	49646	0.927391	Q4	Enzymes	3.4.23	Enzyme_3	0.373943
MFSD5	MFSD5_HUMAN	Q6N075	Molybdate-anion transporter		ENSG00000182544	ENSP00000332624	46230.5	0.863589	Q4	Unclassified	Unclassified	Unclassified	0.431212
NTM	NTRI_HUMAN	Q9P121	Neurotrimin		ENSG00000182667	ENSP00000363918	42488	0.793679	Q4	Unclassified	Unclassified	Unclassified	0.358535
PTTG1IP	PTTG_HUMAN	P53801	Pituitary tumor-transforming gene 1 protein-interacting protein		ENSG00000183255	ENSP00000328325	52552	0.981675	Q4	Unclassified	Unclassified	Unclassified	0.189557
KREMEN1	KREM1_HUMAN	Q96MU8	Kremen protein 1		ENSG00000183762	ENSP00000385431	51345	0.959128	Q4	Unclassified	Unclassified	Unclassified	0.958612
KIRREL	KIRR1_HUMAN	Q96J84	Kin of IRRE-like protein 1		ENSG00000183853	ENSP00000352138	49160	0.918312	Q4	Miscellaneous	Unknown_function;IG_Unknown_function	Unknown_function	0.00385291
EFNA5	EFNA5_HUMAN	P52803	Ephrin-A5		ENSG00000184349	ENSP00000328777	47563	0.88848	Q4	Unclassified	Unclassified	Unclassified	0.257107
CSF1	CSF1_HUMAN	P09603	Macrophage colony-stimulating factor 1		ENSG00000184371	ENSP00000327513;ENSP00000358817	47168.5	0.881111	Q4	Unclassified	Unclassified	Unclassified	0.512294
FLRT2	FLRT2_HUMAN	O43155	Leucine-rich repeat transmembrane protein FLRT2		ENSG00000185070	ENSP00000332879;ENSP00000451050	48963.5	0.914641	Q4	Miscellaneous	Other;LRRC	Other	0.0190192
LRRC37B	LR37B_HUMAN	Q96QE4	Leucine-rich repeat-containing protein 37B		ENSG00000185158	ENSP00000340519;ENSP00000378202	42844	0.800329	Q4	Miscellaneous	Unknown_function;LRRC37	Unknown_function	0.881724
ATP6V0A2	VPP2_HUMAN	Q9Y487	V-type proton ATPase 116 kDa subunit a isoform 2		ENSG00000185344	ENSP00000332247	47156.5	0.880887	Q4	Unclassified	Unclassified	Unclassified	0.450783
TMEM179B	T179B_HUMAN	Q7Z7N9	Transmembrane protein 179B		ENSG00000185475	ENSP00000333697	50127.5	0.936385	Q4	Unclassified	Unclassified	Unclassified	0.0095644
ROR1	ROR1_HUMAN	Q01973	Tyrosine-protein kinase transmembrane receptor ROR1		ENSG00000185483	ENSP00000360120	41690.5	0.778781	Q4	Receptors	Kinase;Other	Kinase	0.914279
C16orf52	CP052_HUMAN	Q8NHV5	Uncharacterized protein C16orf52		ENSG00000185716	ENSP00000454926	43455.5	0.811752	Q4	Unclassified	Unclassified	Unclassified	0.579901
LAMP1	LAMP1_HUMAN	P11279	Lysosome-associated membrane glycoprotein 1	CD107a	ENSG00000185896	ENSP00000333298	52803.5	0.986373	Q4	Receptors	SCAR;Class_D	SCAR	0.0786957
PTCH1	PTC1_HUMAN	Q13635	Protein patched homolog 1		ENSG00000185920	ENSP00000332353;ENSP00000449745;ENSP00000448843;ENSP00000447878;ENSP00000447008;ENSP00000447797	45356.5	0.847262	Q4	Receptors	Other_receptors;Patched	Other_receptors	0.300319
BACE1	BACE1_HUMAN	P56817	Beta-secretase 1		ENSG00000186318	ENSP00000318585;ENSP00000475405;ENSP00000402228;ENSP00000403685;ENSP00000422461;ENSP00000424536	46715.5	0.872649	Q4	Enzymes	3.4.23	Enzyme_3	0.706064
BTN3A2	BT3A2_HUMAN	P78410	Butyrophilin subfamily 3 member A2		ENSG00000186470	ENSP00000348751;ENSP00000366937;ENSP00000380152;ENSP00000432138	49181.5	0.918714	Q4	Miscellaneous	Other;Butyrophylin	Other	0.137776
TPCN1	TPC1_HUMAN	Q9ULQ1	Two pore calcium channel protein 1		ENSG00000186815	ENSP00000335300	46942.5	0.876889	Q4	Transporters	Channels;Voltage_gated_ion_channels;catSper-Two-P	Channels	0.795202
ZP3	ZP3_HUMAN	P21754	Zona pellucida sperm-binding protein 3		ENSG00000188372	ENSP00000378326	41216.5	0.769927	Q4	Unclassified	Unclassified	Unclassified	0.776745
RNFT1	RNFT1_HUMAN	Q5M7Z0	RING finger and transmembrane domain-containing protein 1		ENSG00000189050	ENSP00000304670	44469.5	0.830693	Q4	Miscellaneous	Unknown_function;RNFT	Unknown_function	0.591035
PCDH18	PCD18_HUMAN	Q9HCL0	Protocadherin-18		ENSG00000189184	ENSP00000355082	44416.5	0.829703	Q4	Miscellaneous	StructuralAndAdhesion;ProtocadherinsOther	StructuralAndAdhesion	0.536924
FAT4	FAT4_HUMAN	Q6V0I7	Protocadherin Fat 4		ENSG00000196159	ENSP00000377862	43895	0.819962	Q4	Miscellaneous	StructuralAndAdhesion;ProtocadherinsOther	StructuralAndAdhesion	0.870447
TMEM63A	CSCL1_HUMAN	O94886	CSC1-like protein 1		ENSG00000196187	ENSP00000355800	45648	0.852708	Q4	Miscellaneous	Unknown_function;TMEM63	Unknown_function	0.23346
CD55	DAF_HUMAN	P08174	Complement decay-accelerating factor	CD55	ENSG00000196352	ENSP00000356031	51064	0.953879	Q4	Unclassified	Unclassified	Unclassified	0.934322
EPHB4	EPHB4_HUMAN	P54760	Ephrin type-B receptor 4		ENSG00000196411	ENSP00000350896	49613.5	0.926783	Q4	Receptors	Kinase;Eph	Kinase	0.434959
SLC6A9	SC6A9_HUMAN	P48067	Sodium- and chloride-dependent glycine transporter 1		ENSG00000196517	ENSP00000353791	47498.5	0.887275	Q4	Transporters	SLC;Other;SLC6	SLC	0.586045
MME	NEP_HUMAN	P08473	Neprilysin	CD10	ENSG00000196549	ENSP00000353679;ENSP00000418525;ENSP00000419653;ENSP00000420389;ENSP00000417079;ENSP00000478173	45541.5	0.850718	Q4	Enzymes	3.4.24	Enzyme_3	0.391099
PLXNB2	PLXB2_HUMAN	O15031	Plexin-B2		ENSG00000196576	ENSP00000352288;ENSP00000409171	53079.5	0.991529	Q4	Receptors	Other_receptors;Plexin	Other_receptors	0.893061
CD47	CD47_HUMAN	Q08722	Leukocyte surface antigen CD47	CD47	ENSG00000196776	ENSP00000355361	52610.5	0.982768	Q4	Unclassified	Unclassified	Unclassified	0.019515
SLC39A10	S39AA_HUMAN	Q9ULF5	Zinc transporter ZIP10		ENSG00000196950	ENSP00000352655;ENSP00000386766	48219	0.900734	Q4	Transporters	SLC;Other;SLC39	SLC	0.301433
IGF2R	MPRI_HUMAN	P11717	Cation-independent mannose-6-phosphate receptor	CD222	ENSG00000197081	ENSP00000349437	52472	0.98018	Q4	Unclassified	Unclassified	Unclassified	0.0971655
PGAP1	PGAP1_HUMAN	Q75T13	GPI inositol-deacylase		ENSG00000197121	ENSP00000346809	47008.5	0.878122	Q4	Unclassified	Unclassified	Unclassified	0.492888
LRP10	LRP10_HUMAN	Q7Z4F1	Low-density lipoprotein receptor-related protein 10		ENSG00000197324	ENSP00000352601	52218.5	0.975445	Q4	Receptors	Other_receptors;LDLR	Other_receptors	0.151623
SLC2A10	GTR10_HUMAN	O95528	Solute carrier family 2, facilitated glucose transporter member 10		ENSG00000197496	ENSP00000352216	40336	0.753479	Q4	Transporters	SLC;MFS;SLC2	SLC	0.685446
ENPP1	ENPP1_HUMAN	P22413	Ectonucleotide pyrophosphatase/phosphodiesterase family member 1	CD203a	ENSG00000197594	ENSP00000354238	40213	0.751182	Q4	Enzymes	3.1.4.1/3.6.1.9	Enzyme_3	0.309711
DPP4	DPP4_HUMAN	P27487	Dipeptidyl peptidase 4	CD26	ENSG00000197635	ENSP00000353731	43300.5	0.808856	Q4	Unclassified	Unclassified	Unclassified	0.234716
PDCD1LG2	PD1L2_HUMAN	Q9BQ51	Programmed cell death 1 ligand 2	CD273	ENSG00000197646	ENSP00000380855	40830.5	0.762716	Q4	Unclassified	Unclassified	Unclassified	0.478588
MPZL1	MPZL1_HUMAN	O95297	Myelin protein zero-like protein 1		ENSG00000197965	ENSP00000352513	52688.5	0.984225	Q4	Miscellaneous	StructuralAndAdhesion;IG_MPZ	StructuralAndAdhesion	0.118728
SIRPA	SHPS1_HUMAN	P78324	Tyrosine-protein phosphatase non-receptor type substrate 1	CD172a	ENSG00000198053	ENSP00000348307;ENSP00000351621;ENSP00000382941	51916.5	0.969804	Q4	Miscellaneous	Other;SIRP	Other	0.0183549
LPAR1	LPAR1_HUMAN	Q92633	Lysophosphatidic acid receptor 1		ENSG00000198121	ENSP00000351755;ENSP00000363552;ENSP00000363553	47637	0.889862	Q4	Receptors	GPCR;Rhodopsin	GPCR	0.0603703
SLC9A6	SL9A6_HUMAN	Q92581	Sodium/hydrogen exchanger 6		ENSG00000198689	ENSP00000359732	46213	0.863262	Q4	Transporters	SLC;Other;SLC9	SLC	0.354345
SLC5A3	SC5A3_HUMAN	P53794	Sodium/myo-inositol cotransporter		ENSG00000198743	ENSP00000370543	49980.5	0.933639	Q4	Transporters	SLC;APC;SLC5	Unclassified	0.521128
ATG9A	ATG9A_HUMAN	Q7Z3C6	Autophagy-related protein 9A		ENSG00000198925	ENSP00000355173;ENSP00000379983;ENSP00000386710	48947	0.914333	Q4	Unclassified	Unclassified	Unclassified	0.678824
BMPR2	BMPR2_HUMAN	Q13873	Bone morphogenetic protein receptor type-2		ENSG00000204217	ENSP00000363708	52688	0.984215	Q4	Receptors	Kinase;Act.TGFB	Kinase	0.880564
LAYN	LAYN_HUMAN	Q6UX15	Layilin		ENSG00000204381	ENSP00000364765	43255	0.808006	Q4	Receptors	SCAR;Class_E	SCAR	0.846125
HLA-C	1C07_HUMAN	P10321	HLA class I histocompatibility antigen, Cw-7 alpha chain		ENSG00000204525	ENSP00000365402	53346	0.996507	Q4	Miscellaneous	Ligand;MHC	Ligand	0.337472
HLA-A	1A03_HUMAN	P04439	HLA class I histocompatibility antigen, A-3 alpha chain		ENSG00000206503	ENSP00000366005;ENSP00000379873	53392	0.997366	Q4	Miscellaneous	Ligand;MHC	Unclassified	0.870782
EMP2	EMP2_HUMAN	P54851	Epithelial membrane protein 2		ENSG00000213853	ENSP00000352540;ENSP00000445712	52744.5	0.985271	Q4	Miscellaneous	StructuralAndAdhesion;EMP-PMP22-LIM	StructuralAndAdhesion	0.0579774
ITGA1	ITA1_HUMAN	P56199	Integrin alpha-1	CD49a	ENSG00000213949	ENSP00000282588	49372.5	0.922282	Q4	Receptors	Other_receptors;Integrin	Other_receptors	0.701194
TSPAN4	TSN4_HUMAN	O14817	Tetraspanin-4		ENSG00000214063	ENSP00000380552;ENSP00000380553;ENSP00000380554;ENSP00000380555;ENSP00000380558;ENSP00000386513	42471	0.793361	Q4	Miscellaneous	Other;Tetraspanin	Other	0.0973453
SLC12A8	S12A8_HUMAN	A0AV02	Solute carrier family 12 member 8		ENSG00000221955	ENSP00000377112;ENSP00000415713;ENSP00000418783	43038.5	0.803962	Q4	Transporters	SLC;APC;SLC12	SLC	0.712672
HLA-B	1B07_HUMAN	P01889	HLA class I histocompatibility antigen, B-7 alpha chain		ENSG00000234745	ENSP00000399168	53459	0.998618	Q4	Miscellaneous	Ligand;MHC	Ligand	0.951349
PCDHGC3	PCDGK_HUMAN	Q9UN70	Protocadherin gamma-C3		ENSG00000240184	ENSP00000312070	51202	0.956457	Q4	Unclassified	Unclassified	Unclassified	0.0616738
CD302	CD302_HUMAN	Q8IX05	CD302 antigen	CD302	ENSG00000241399	ENSP00000259053	46430	0.867315	Q4	Receptors	SCAR;MacrophageMannoseR	SCAR	0.129992
IL10RB	I10R2_HUMAN	Q08334	Interleukin-10 receptor subunit beta	CDw210b	ENSG00000243646	ENSP00000290200	48179	0.899987	Q4	Receptors	IG;Type2;CytokineR	IG	0.0323813
SCARF2	SREC2_HUMAN	Q96GP6	Scavenger receptor class F member 2		ENSG00000244486	ENSP00000477564	40986.5	0.765631	Q4	Receptors	SCAR;Class_F	SCAR	0.575148
TMEM158	TM158_HUMAN	Q8WZ71	Transmembrane protein 158		ENSG00000249992	ENSP00000422431	41356.5	0.772542	Q4	Unclassified	Unclassified	Unclassified	0.701817
ITGB3	ITB3_HUMAN	P05106	Integrin beta-3	CD61	ENSG00000259207	ENSP00000452786	40460.5	0.755805	Q4	Receptors	Other_receptors;Integrin	Other_receptors	0.107875
UPK3BL	UPK3L_HUMAN	B0FP48	Uroplakin-3b-like protein		ENSG00000267368	ENSP00000342938	45310	0.846394	Q4	Miscellaneous	StructuralAndAdhesion;UPK3	StructuralAndAdhesion	0.530315

## Sheet: Table S6
Supplemental Table S6: Protein Family Subclasses by HPV Differences in PSCC Tumors.
Almén category	Almén subclass	MCC3651
Enzymes	Enzyme_1	1/2 (50%)
Enzymes	Enzyme_2	1/4 (25%)
Enzymes	Enzyme_3	4/21 (19%)
Enzymes	Enzyme_4	1/4 (25%)
Enzymes	Enzyme_5	0/2 (0%)
Miscellaneous	Ligand	1/5 (20%)
Miscellaneous	Other	7/28 (25%)
Miscellaneous	StructuralAndAdhesion	2/21 (10%)
Miscellaneous	Unknown_function	3/14 (21%)
Receptors	GPCR	2/16 (12%)
Receptors	IG	5/19 (26%)
Receptors	Kinase	3/20 (15%)
Receptors	Other_receptors	7/48 (15%)
Receptors	SCAR	0/12 (0%)
Transporters	Active_transporters	2/9 (22%)
Transporters	AuxillaryTransportUnit	0/4 (0%)
Transporters	Channels	2/6 (33%)
Transporters	Other_transporters	0/4 (0%)
Transporters	SLC	16/57 (28%)
Unclassified	Unclassified	29/156 (19%)
